# Supplementary material for: Genetic analysis of the Hungarian draft horse population using partial mitochondrial DNA D-loop sequencing
Source: PeerJ. 2018 Jan 31;6:e4198. doi: 10.7717/peerj.4198 (PMC5797449; doi:10.7717/peerj.4198)
Supplement: Data S1 [file peerj-06-4198-s004.fasta]

>Farsan
CACATAACACCATACCCACCTGACATGCAATATCTCATGAATGGCCTATGTACATCGTGC
ATTAAA-TTGCTTGCCCCATGAATAATAAGCATGTACATAATA-TCATTTA-CTTACATA
AGTACATTATATTATTGATCGTGCATACCCCATCC-AAGTCAAATCATTTCCAGTCAACA
CGCAT-ATCACAACCCATGTTCCACGAG-CTT
>Julcsi
CACATAACACCATACCCACCTGACATGCAATATCTTATGAATGGCCTATGTACATCGTGC
ATTAAG-TTGTCTGCCCCATGAATAATAAGCATGTACATAATA-TCATTTATCTTACATA
GGTACATTATATTATTAATCGTGCATACCCCATCC-AAGTCAAATCATTTCCAGTCAACA
CGCAT-ATCACAACCCATGTTCCACGAG-CTT
>Orsi
CACATAACACTATACCCACCTGACATGCAATATCTTATGAATGGCCTATGTACATCGTGC
ATTAAG-TTGTTTGCCCCATGAATAATAAGCATGTACATAATA-TCATTTATCTTACATA
GGTACATTATATTATTAATCGTGCATACCCCATCC-AAGTCAAATCATTTCCAGTCAACA
CGCAT-ATCACAACCCATGTTCCACGAG-CTT
>Harmat
CACATAACACTATACCCACCTGACATGCAATATCTTATGAATGGCCTATGTACATCGTGC
ATTAAG-TTGTTTGCCCCATGAATAATAAGCATGTACATAATA-TCATTTATCTTACATA
GGTACATTATATTATTAATCGTGCATACCCCATCC-AAGTCAAATCATTTCCAGTCAACA
CGCAT-ATCACAACCCATGTTCCACGAG-CTT
>Jumi
CACATAACACTATACCCACCTGACATGCAATATCTTATGAATGGCCTATGTACATCGTGC
ATTAAG-TTGTTTGCCCCATGAATAATAAGCATGTACATAATA-TCATTTATCTTACATA
GGTACATTATATTATTAATCGTGCATACCCCATCC-AAGTCAAATCATTTCCAGTCAACA
CGCAT-ATCACAACCCATGTTCCACGAG-CTT
>Galusk
CACATAACACTATACCCACCTGACATGCAATATCTTATGAATGGCCTATGTACATCGTGC
ATTAAG-TTGTTTGCCCCATGAATAATAAGCATGTACATAATA-TCATTTATCTTACATA
GGTACATTATATTATTAATCGTGCATACCCCATCC-AAGTCAAATCATTTCCAGTCAACA
CGCAT-ATCACAACCCATGTTCCACGAG-CTT
>Man177
CACATAGCACTATACCCACCTGACATGCAATATCCTATGAATGGCCTATGTACATCGTGC
ATTAAG-TTGTTTGCCCCATGAATAATAAGCATGTACATAATA-TTATTTATCTTACATA
GGTACATTATATTATTAATCGTGCATACCCCATCC-AAGTCAAATCATTTCCAGCCAACA
CGCAT-ATCACAACCCATGTTCCACGAG-CTT
>Kato
CACATAACACCATACCCACCTGACATGCAATATCTTATGAATGGCCTATGTACATCGTGC
ATTAAG-TTGTTTGCCCCATGAATGATAAGCATGTACATAATA-TTATTTATCTTACATA
GGTACATTATATTATTAATCGTGCATACCCCATCC-AAGTCAAATCATTTCCAGCCAACA
CGCAT-ATCACAACCCATGTTCCACGAG-CTT
>BabN22
CACATAACACTATACCCACCTGACATGCAATATCTTATGAATGGCCTATGTACATCGTGC
ATTAAG-TTATTTGCCCCATGAATAATAAGCATGTACATAATA-TTATTTATCTTACATA
GGTACATTATATTATTAATCGTGCATACCCCATCC-AAGTCAAATCATTTCCAGCCAACA
CGCAT-ATCACAACCCATGTTCCACGAG-CTT
>ManN9
CACATAACACTATACCCACCTGACATGCAATATCTTATGAATGGCCTATGTACATCGTGC
ATTAAG-TTATTTGCCCCATGAATAATAAGCATGTACATAATA-TTATTTATCTTACATA
GGTACATTATATTATTAATCGTGCATACCCCATCC-AAGTCAAATCATTTCCAGCCAACA
CGCAT-ATCACAACCCATGTTCCACGAG-CTT
>Fiona
CACATAACACTATACCCACCTGACATGCAATATCTTATGAATGGCCTATGTACATCGTGC
ATTAAG-TTGTTTGCCCCATGAATAATAAGCATGTACATAATA-TTATTTATCTTACATA
AGTACATTATATTATTAATCGTGCATACCCCATCC-AAGTCAAATCATTTCCAGCCAACA
CGCAT-ATCACAACCCATGTTCCACGAG-CTT
>Emma
CACATAACACTATACCCACCTGACATGCAATATCTTATGAATGGCCTATGTACGTCGTGC
ATTAAG-TTGTTTGCCCCATGAATAATAAGCATGTACATAACA-TTATTTATCTTACATA
GGTACATTATATTATTAATCGTGCATACCCCATCC-AAGTCAAATCATTTCCAGCCAACA
CGCAT-ATCACAACCCATGTTCCACGAG-CTT
>Lena
CACATAACACTATACCCACCTGACATGCAATATCTTATGAATGGCCTATGTACGTCGTGC
ATTAAG-TTGTTTGCCCCATGAATAATAAGCATGTACATAACA-TTATTTATCTTACATA
GGTACATTATATTATTAATCGTGCATACCCCATCC-AAGTCAAATCATTTCCAGCCAACA
CGCAT-ATCACAACCCATGTTCCACGAG-CTT
>Sar71
CACATAACACTATACCCACCTGACATGCAATATCTTATGAATGGCCTATGTACGTCGTGC
ATTAAG-TTGTTTGCCCCATGAATAATAAGCATGTACATAACA-TTATTTATCTTACATA
GGTACATTATATTATTAATCGTGCATACCCCATCC-AAGTCAAATCATTTCCAGCCAACA
CGCAT-ATCACAACCCATGTTCCACGAG-CTT
>Lin181
CACATAACACTATACCCACCTGACATGCAATATCTTATGAATGGCCTATGTACGTCGTGC
ATTAAG-TTGTTTGCCCCATGAATAATAAGCATGTACATAACA-TTATTTATCTTACATA
GGTACATTATATTATTAATCGTGCATACCCCATCC-AAGTCAAATCATTTCCAGCCAACA
CGCAT-ATCACAACCCATGTTCCACGAG-CTT
>Kati
CACATAACACTATACCCACCTGACATGCAATATCTTATGAATGGCCTATGTACATCGTGC
ATTAAG-TTGTTTGCCCCATGAATAATAAGCATGTACATAATA-TTATTTATCTTACATA
GGTACATTATATTATTAATCGTGCATACCCCATCC-AAGTCAAATCATTTCCAGCCAACA
CGCAT-ATCACAACCCATGTTCCACGAG-CTT
>Vihar
CACATAACACTATACCCACCTGACATGCAATATCTTATGAATGGCCTATGTACATCGTGC
ATTAAG-TTGTTTGCCCCATGAATAATAAGCATGTACATAATA-TTATTTATCTTACATA
GGTACATTATATTATTAATCGTGCATACCCCATCC-AAGTCAAATCATTTCCAGCCAACA
CGCAT-ATCACAACCCATGTTCCACGAG-CTT
>Barbi
CACATAACACTATACCCACCTGACATGCAATATCTTATGAATGGCCTATGTACATCGTGC
ATTAAG-TTGTTTGCCCCATGAATAATAAGCATGTACATAATA-TTATTTATCTTACATA
GGTACATTATATTATTAATCGTGCATACCCCATCC-AAGTCAAATCATTTCCAGCCAACA
CGCAT-ATCACAACCCATGTTCCACGAG-CTT
>Csn188
CACATAACACTATACCCACCTGACATGCAATATCTTATGAATGGCCTATGTACATCGTGC
ATTAAG-TTGTTTGCCCCATGAATAATAAGCATGTACATAATA-TTATTTATCTTACATA
GGTACATTATATTATTAATCGTGCATACCCCATCC-AAGTCAAATCATTTCCAGCCAACA
CGCAT-ATCACAACCCATGTTCCACGAG-CTT
>Luj204
CACATAACACTATACCCACCTGACATGCAATATCTTATGAATGGCCTATGTACATCGTGC
ATTAAG-TTGTTTGCCCCATGAATAATAAGCATGTACATAATA-TTATTTATCTTACATA
GGTACATTATATTATTAATCGTGCATACCCCATCC-AAGTCAAATCATTTCCAGCCAACA
CGCAT-ATCACAACCCATGTTCCACGAG-CTT
>Molli
CACATAACACTATACCCACCTGACATGCAATATCTTATGAATGGCCTATGTACATCGTGC
ATTAAG-TTGTTTGCCCCATGAATAATAAGCATGTACATAATA-TTATTTATCTTACATA
GGTACATTATATTATTAATCGTGCATACCCCATCC-AAGTCAAATCATTTCCAGCCAACA
CGCAT-ATCACAACCCATGTTCCACGAG-CTT
>Rez253
CACATAACACTATACCCACCTGACATGCAATATCTTATGAATGGCCTATGTACATCGTGC
ATTAAG-TTGTTTGCCCCATGAATAATAAGCATGTACATAATA-TTATTTATCTTACATA
GGTACATTATATTATTAATCGTGCATACCCCATCC-AAGTCAAATCATTTCCAGCCAACA
CGCAT-ATCACAACCCATGTTCCACGAG-CTT
>Regina
CACATAACACTATACCCACCTGACATGCAATATCTTATGAATGGCCTATGTACATCGTGC
ATTAAG-TTGTTTGCCCCATGAATAATAAGCATGTACATAATA-TTATTTATCTTACATA
GGTACATTATATTATTAATCGTGCATACCCCATCC-AAGTCAAATCATTTCCAGCCAACA
CGCAT-ATCACAACCCATGTTCCACGAG-CTT
>Bar40
CACATAACACTATACCCACCTGACATGCAATATCTTATGAATGGCCTATGTACATCGTGC
ATTAAG-TTGTTTGCCCCATGAATAATAAGCATGTACATAATA-TTATTTATCTTACATA
GGTACATTATATTATTAATCGTGCATACCCCATCC-AAGTCAAATCATTTCCAGCCAACA
CGCAT-ATCACAACCCATGTTCCACGAG-CTT
>Pan53
CACATAACACTATACCCACCTGACATGCAATATCTTATGAATGGCCTATGTACATCGTGC
ATTAAG-TTGTTTGCCCCATGAATAATAAGCATGTACATAATA-TTATTTATCTTACATA
GGTACATTATATTATTAATCGTGCATACCCCATCC-AAGTCAAATCATTTCCAGCCAACA
CGCAT-ATCACAACCCATGTTCCACGAG-CTT
>R_pke
CACATAACACTATACCCACCTGACATGCAATATCTTATGAATGGCCTATGTACATCGTGC
ATTAAG-TTGTTTGCCCCATGAATAATAAGCATGTACATAATA-TTATTTATCTTACATA
GGTACATTATATTATTAATCGTGCATACCCCATCC-AAGTCAAATCATTTCCAGCCAACA
CGCAT-ATCACAACCCATGTTCCACGAG-CTT
>Lola
CACATAACACTATACCCACCTGACATGCAATATCTTATGAATGGCCTATGTACATCGTGC
ATTAAG-TTGTTTGCCCCATGAATAATAAGCATGTACATAATA-TTATTTATCTTACATA
GGTACATTATATTATTAATCGTGCATACCCCATCC-AAGTCAAATCATTTCCAGCCAACA
CGCAT-ATCACAACCCATGTTCCACGAG-CTT
>Kat141
CACATAACACTATACCCACCTGACATGCAATATCTTATGAATGGCCTATGTACATCGTGC
ATTAAG-TTGTTTGCCCCATGAATAATAAGCATGTACATAATA-TTATTTATCTTACATA
GGTACATTATATTATTAATCGTGCATACCCCATCC-AAGTCAAATCATTTCCAGCCAACA
CGCAT-ATCACAACCCATGTTCCACGAG-CTT
>B_szke
CACATAACACTATACCCACCTGACATGCAATATCTTATGAATGGCCTATGTACATCGTGC
ATTAAG-TTGTTTGCCCCATGAATAATAAGCATGTACATAATA-TTATTTATCTTACATA
GGTACATTATATTATTAATCGTGCATACCCCATCC-AAGTCAAATCATTTCCAGCCAACA
CGCAT-ATCACAACCCATGTTCCACGAG-CTT
>Timea
CACATAACACTATACCCACCTGACATGCAATATCTTATGAATGGCCTATGTACATCGTGC
ATTAAG-TTGTTTGCCCCATGAATAATAAGCATGTACATAATA-TTATTTATCTTACATA
GGTACATTATATTATTAATCGTGCATACCCCATCC-AAGTCAAATCATTTCCAGCCAACA
CGCAT-ATCACAACCCATGTTCCACGAG-CTT
>TimN36
CACATAACACTATACCCACCTGACATGCAATATCTTATGAATGGCCTATGTACATCGTGC
ATTAAG-TTGTTTGCCCCATGAATAATAAGCATGTACATAATA-TTATTTATCTTACATA
GGTACATTATATTATTAATCGTGCATACCCCATCC-AAGTCAAATCATTTCCAGCCAACA
CGCAT-ATCACAACCCATGTTCCACGAG-CTT
>HolN29
CACATAACACTATACCCACCTGACATGCAATATCTTATGAATGGCCTATGTACATCGTGC
ATTAAG-TTGTTTGCCCCATGAATAATAAGCATGTACATAATA-TTATTTATCTTACATA
GGTACATTATATTATTAATCGTGCATACCCCATCC-AAGTCAAATCATTTCCAGCCAACA
CGCAT-ATCACAACCCATGTTCCACGAG-CTT
>B_bajo
CACATAACACTATACCCACCTGACATGCAATATCTTATGAATGGCCTATGTACATCGTGC
ATTAAG-TTGTTTGCCCCATGAATAATAAGCATGTACATAATA-TTATTTATCTTACATA
GGTACATTATATTATTAATCGTGCATACCCCATCC-AAGTCAAATCATTTCCAGCCAACA
CGCAT-ATCACAACCCATGTTCCACGAG-CTT
>Otilia
CACATAACACTATACCCACCTGACATGCAATATCTTATGAATGGCCTATGTACATCGTGC
ATTAAG-TTGTTTGCCCCATGAATAATAAGCATGTACATAATA-TTATTTATCTTACATA
GGTACATTATATTATTAATCGTGCATACCCCATCC-AAGTCAAATCATTTCCAGCCAACA
CGCAT-ATCACAACCCATGTTCCACGAG-CTT
>Matka
CACATAACACTATACCCACCTGACATGCAATATCTTATGAATGGCCTATGTACGTCGTGC
ATTAAG-TTGTTTGCCCCATGAATAATAAGCATGTACATAATA-TTATTTATCTTACATA
GGTACATTATATTATTAATCGTGCATACCCCATCC-AAGTCAAATCATTTCCAGCCAACA
CGCAT-ATCACAACCCATGTTCCACGAG-CTT
>Reb92
CACATAACACTATACCCACCTGACATGCAATATCTTATGAATGGCCTATGTACGTCGTGC
ATTAAG-TTGTTTGCCCCATGAATAATAAGCATGTACATAATA-TTATTTATCTTACATA
GGTACATTATATTATTAATCGTGCATACCCCATCC-AAGTCAAATCATTTCCAGCCAACA
CGCAT-ATCACAACCCATGTTCCACGAG-CTT
>Stella
CACATAACACTATACCCACCTGACATGCAATATCTTATGAATGGCCTATGTACGTCGTGC
ATTAAG-TTGTTTGCCCCATGAATAATAAGCATGTACATAATA-TTATTTATCTTACATA
GGTACATTATATTATTAATCGTGCATACCCCATCC-AAGTCAAATCATTTCCAGCCAACA
CGCAT-ATCACAACCCATGTTCCACGAG-CTT
>Rita
CATATAACACCATACCCACCTGACATGCAATATCTTATGAATGGCCTATGTACATCGTGC
ATTAAA-TTGTCCGCCCCATGAATAATAAGCATGTACATAATA-TCATTTATCTTACATG
AGTACATTATATTATTGATCGTGCATACCCCATCC-GAGTCAAATCATTTCCAGTCAACA
CGCAT-ATCACAACCCATGTTCCACGAG-CTT
>Bog119
CATATAACACCATACCCACCTGACATGCAATATCTTATGAATGGCCTATGTACATCGTGC
ATTAAA-TTGTCCGCCCCATGAATAATAAGCATGTACATAATA-TCATTTATCTTACATG
AGTACATTATATTATTGATCGTGCATACCCCATCC-AAGTCAAATCATTTCCAGTCAACA
CGCAT-ATCACAACCCATGTTCCACGAG-CTT
>Bet126
CATATAACACCATACCCACCTGACATGCAATATCTTATGAATGGCCTATGTACATCGTGC
ATTAAA-TTGTCCGCCCCATGAATAATAAGCATGTACATAATA-TCATTTATCTTACATG
AGTACATTATATTATTGATCGTGCATACCCCATCC-AAGTCAAATCATTTCCAGTCAACA
CGCAT-ATCACAACCCATGTTCCACGAG-CTT
>Cseng_
CATATAACACCATACCCACCTGACATGCAATATCTTATGAATGGCCTATGTACATCGTGC
ATTAAA-TTGTCCGCCCCATGAATAATAAGCATGTACATAATA-TCATTTATCTTACATG
AGTACATTATATTATTGATCGTGCATACCCCATCC-AAGTCAAATCATTTCCAGTCAACA
CGCAT-ATCACAACCCATGTTCCACGAG-CTT
>Cs_pi
CATATAACACCATACCCACCTGACATGCAATATCTTATGAATGGCCTATGTACATCGTGC
ATTAAA-TTGTCCGCCCCATGAATAATAAGCATGTACATAATA-TCATTTATCTTACATG
AGTACATTATATTATTGATCGTGCATACCCCATCC-AAGTCAAATCATTTCCAGTCAACA
CGCAT-ATCACAACCCATGTTCCACGAG-CTT
>Ste180
CATATAACACCATACCCACCTGACATGCAATATCTTATGAATGGCCTATGTACATCGTGC
ATTAAA-TTGTCCGCCCCATGAATAATAAGCATGTACATAATA-TCATTTATCTTACATG
AGTACATTATATTATTGATCGTGCATACCCCATCC-AAGTCAAATCATTTCCAGTCAACA
CGCAT-ATCACAACCCATGTTCCACGAG-CTT
>Sac187
CATATAACACCATACCCACCTGACATGCAATATCTTATGAATGGCCTATGTACATCGTGC
ATTAAA-TTGTCCGCCCCATGAATAATAAGCATGTACATAATA-TCATTTATCTTACATG
AGTACATTATATTATTGATCGTGCATACCCCATCC-AAGTCAAATCATTTCCAGTCAACA
CGCAT-ATCACAACCCATGTTCCACGAG-CTT
>Laura
CATATAACACCATACCCACCTGACATGCAATATCTTATGAATGGCCTATGTACATCGTGC
ATTAAA-TTGTCCGCCCCATGAATAATAAGCATGTACATAATA-TCATTTATCTTACATG
AGTACATTATATTATTGATCGTGCATACCCCATCC-AAGTCAAATCATTTCCAGTCAACA
CGCAT-ATCACAACCCATGTTCCACGAG-CTT
>Man205
CATATAACACCATACCCACCTGACATGCAATATCTTATGAATGGCCTATGTACATCGTGC
ATTAAA-TTGTCCGCCCCATGAATAATAAGCATGTACATAATA-TCATTTATCTTACATG
AGTACATTATATTATTGATCGTGCATACCCCATCC-AAGTCAAATCATTTCCAGTCAACA
CGCAT-ATCACAACCCATGTTCCACGAG-CTT
>Helga
CATATAACACCATACCCACCTGACATGCAATATCTTATGAATGGCCTATGTACATCGTGC
ATTAAA-TTGTCCGCCCCATGAATAATAAGCATGTACATAATA-TCATTTATCTTACATG
AGTACATTATATTATTGATCGTGCATACCCCATCC-AAGTCAAATCATTTCCAGTCAACA
CGCAT-ATCACAACCCATGTTCCACGAG-CTT
>Csa130
CATATAACACCATACCCACCTGACATGCAATATCTTATGAATGGCCTATGTACATCGTGC
ATTAAA-TTGTCCGCCCCATGAATAATAAGCATGTACATAATA-TCATTTATCTTACATG
AGTACATTATATTATTGATCGTGCATACCCCATCC-AAGTCAAATCATTTCCAGTCAACA
CGCAT-ATCACAACCCATGTTCCACGAG-CTT
>Donna
CATATAACACCATACCCACCTGACATGCAATATCTTATGAATGGCCTATGTACATCGTGC
ATTAAA-TTGTCCGCCCCATGAATAATAAGCATGTACATAATA-TCATTTATCTTACATG
AGTACATTATATTATTGATCGTGCATACCCCATCC-AAGTCAAATCATTTCCAGTCAACA
CGCAT-ATCACAACCCATGTTCCACGAG-CTT
>Hollo
CATATAACACCATACCCACCTGACATGCAATATCTTATGAATGGCCTATGTACATCGTGC
ATTAAA-TTGTCCGCCCCATGAATAATAAGCATGTACATAATA-TCATTTATCTTACATG
AGTACATTATATTATTGATCGTGCATACCCCATCC-AAGTCAAATCATTTCCAGTCAACA
CGCAT-ATCACAACCCATGTTCCACGAG-CTT
>Csabit
CATATAACACCATACCCACCTGACATGCAATATCTTATGAATGGCCTATGTACGTCGTGC
ATTAAA-TTGTTCACCCCATGAATAATAAGCATGTACATAATA-TCATTTATCTTACATG
AGTACATTATATTATTGATCGTGCATACCCCATCC-AAGTCAAATCATTTCCAGTCAACA
CGCAT-ATCACAACCCATGTTCCACGAG-CTT
>Cumis
CATATAACACCATACCCACCTGACATGCAATATCTTATGAATGGCCTATGTACATCGTGC
ATTAAA-TTGTTCACCCCATGAATAATAAGCATGTACATAATA-TCATTTATCTTACATG
AGTACATTATATTATTGATCGTGCATACCCCATCC-AAGTCAAATCATTTCCAGTCAACA
CGCAT-ATCACAACCCATGTTCCACGAG-CTT
>Sar109
CATATAACACCATACCCACCTGACATGCAATATCTTATGAATGGCCTATGTACATCGTGC
ATTAAA-TTGTTCACCCCATGAATAATAAGCATGTACATAATA-TCATTTATCTTACATG
AGTACATTATATTATTGATCGTGCATACCCCATCC-AAGTCAAATCATTTCCAGTCAACA
CGCAT-ATCACAACCCATGTTCCACGAG-CTT
>Lin124
CATATAACACCATACCCACCTGACATGCAATATCTTATGAATGGCCTATGTACATCGTGC
ATTAAA-TTGTTCACCCCATGAATAATAAGCATGTACATAATA-TCATTTATCTTACATG
AGTACATTATATTATTGATCGTGCATACCCCATCC-AAGTCAAATCATTTCCAGTCAACA
CGCAT-ATCACAACCCATGTTCCACGAG-CTT
>Szilvi
CATATAACACCATACCCACCTGACATGCAATATCTTATGAATGGCCTATGTACATCGTGC
ATTAAA-TTGTTCACCCCATGAATAATAAGCATGTACATAATA-TCATTTATCTTACATG
AGTACATTATATTATTGATCGTGCATACCCCATCC-AAGTCAAATCATTTCCAGTCAACA
CGCAT-ATCACAACCCATGTTCCACGAG-CTT
>Ejnye
CATATAACACCATACCCACCTGACATGCAATATCTTATGAATGGCCTATGTACATCGTGC
ATTAAA-TTGTTCACCCCATGAATAATAAGCATGTACATAATA-TCATTTATCTTACATG
AGTACATTATATTATTGATCGTGCATACCCCATCC-AAGTCAAATCATTTCCAGTCAACA
CGCAT-ATCACAACCCATGTTCCACGAG-CTT
>Egysze
CATATAACACCATACCCACCTGACATGCAATATCTTATGAATGGCCTATGTACATCGTGC
ATTAAA-TTGTTCACCCCATGAATAATAAGCATGTACATAATA-TCATTTATCTTACATG
AGTACATTATATTATTGATCGTGCATACCCCATCC-AAGTCAAATCATTTCCAGTCAACA
CGCAT-ATCACAACCCATGTTCCACGAG-CTT
>Hazug
CATATAACACCATACCCACCTGACATGCAATATCTTATGAATGGCCTATGTACATCGTGC
ATTAAA-TTGTTCACCCCATGAATAATAAGCATGTACATAATA-TCATTTATCTTACATG
AGTACATTATATTATTGATCGTGCATACCCCATCC-AAGTCAAATCATTTCCAGTCAACA
CGCAT-ATCACAACCCATGTTCCACGAG-CTT
>szike
CATATAACACCATACCCACCTGACATGCAATATCTTATGAATGGCCTATGTACATCGTGC
ATTAAA-TTGTTCACCCCATGAATAATAAGCATGTACATAATA-TCATTTATCTTACATG
AGTACATTATATTATTGATCGTGCATACCCCATCC-AAGTCAAATCATTTCCAGTCAACA
CGCAT-ATCACAACCCATGTTCCACGAG-CTT
>Fec189
CATATAACACCATACCCACCTGACATGCAATATCTTATGAATGGCCTATGTACATCGTGC
ATTAAA-TTGTTCACCCCATGAATAATAAGCATGTACATAATA-TCATTTATCTTACATG
AGTACATTATATTATTGATCGTGCATACCCCATCC-AAGTCAAATCATTTCCAGTCAACA
CGCAT-ATCACAACCCATGTTCCACGAG-CTT
>Bibor
CATATAACACCATACCCACCTGACATGCAATATCTTATGAATGGCCTATGTACATCGTGC
ATTAAA-TTGTTCACCCCATGAATAATAAGCATGTACATAATA-TCATTTATCTTACATG
AGTACATTATATTATTGATCGTGCATACCCCATCC-AAGTCAAATCATTTCCAGTCAACA
CGCAT-ATCACAACCCATGTTCCACGAG-CTT
>Sze235
CATATAACACCATACCCACCTGACATGCAATATCTTATGAATGGCCTATGTACATCGTGC
ATTAAA-TTGTTCACCCCATGAATAATAAGCATGTACATAATA-TCATTTATCTTACATG
AGTACATTATATTATTGATCGTGCATACCCCATCC-AAGTCAAATCATTTCCAGTCAACA
CGCAT-ATCACAACCCATGTTCCACGAG-CTT
>Moni
CATATAACACCATACCCACCTGACATGCAATATCTTATGAATGGCCTATGTACATCGTGC
ATTAAA-TTGTTCACCCCATGAATAATAAGCATGTACATAATA-TCATTTATCTTACATG
AGTACATTATATTATTGATCGTGCATACCCCATCC-AAGTCAAATCATTTCCAGTCAACA
CGCAT-ATCACAACCCATGTTCCACGAG-CTT
>Fani
CATATAACACCATACCCACCTGACATGCAATATCTTATGAATGGCCTATGTACATCGTGC
ATTAAA-TTGTTCACCCCATGAATAATAAGCATGTACATAATA-TCATTTATCTTACATG
AGTACATTATATTATTGATCGTGCATACCCCATCC-AAGTCAAATCATTTCCAGTCAACA
CGCAT-ATCACAACCCATGTTCCACGAG-CTT
>Szonja
CATATAACACCATACCCACCTGACATGCAATATCTTATGAATGGCCTATGTACATCGTGC
ATTAAA-TTGTTCACCCCATGAATAATAAGCATGTACATAATA-TCATTTATCTTACATG
AGTACATTATATTATTGATCGTGCATACCCCATCC-AAGTCAAATCATTTCCAGTCAACA
CGCAT-ATCACAACCCATGTTCCACGAG-CTT
>Uborka
CATATAACACCATACCCACCTGACATGCAATATCTTATGAATGGCCTATGTACATCGTGC
ATTAAA-TTGTTCACCCCATGAATAATAAGCATGTACATAATA-TCATTTATCTTACATG
AGTACATTATATTATTGATCGTGCATACCCCATCC-AAGTCAAATCATTTCCAGTCAACA
CGCAT-ATCACAACCCATGTTCCACGAG-CTT
>Urit_k
CATATAACACCATACCCACCTGACATGCAATATCTTATGAATGGCCTATGTACATCGTGC
ATTAAA-TTGTTCACCCCATGAATAATAAGCATGTACATAATA-TCATTTATCTTACATG
AGTACATTATATTATTGATCGTGCATACCCCATCC-AAGTCAAATCATTTCCAGTCAACA
CGCAT-ATCACAACCCATGTTCCACGAG-CTT
>Uszo
CATATAACACCATACCCACCTGACATGCAATATCTTATGAATGGCCTATGTACATCGTGC
ATTAAA-TTGTTCACCCCATGAATAATAAGCATGTACATAATA-TCATTTATCTTACATG
AGTACATTATATTATTGATCGTGCATACCCCATCC-AAGTCAAATCATTTCCAGTCAACA
CGCAT-ATCACAACCCATGTTCCACGAG-CTT
>Debora
CATATAACACCATACCCACCTGACATGCAATATCTTATGAATGGCCTATGTACATCGTGC
ATTAAA-TTGTTCACCCCATGAATAATAAGCATGTACATAATA-TCATTTATCTTACATG
AGTACATTATATTATTGATCGTGCATACCCCATCC-AAGTCAAATCATTTCCAGTCAACA
CGCAT-ATCACAACCCATGTTCCACGAG-CTT
>Fatany
CATATAACACCATACCCACCTGACATGCAATATCTTATGAATGGCCTATGTACATCGTGC
ATTAAA-TTGTTCACCCCATGAATAATAAGCATGTACATAATA-TCATTTATCTTACATG
AGTACATTATATTATTGATCGTGCATACCCCATCC-AAGTCAAATCATTTCCAGTCAACA
CGCAT-ATCACAACCCATGTTCCACGAG-CTT
>Sari
CATATAACACCATACCCACCTGACATGCAATATCTTATGAATGGCCTATGTACATCGTGC
ATTAAA-TTGTTCACCCCATGAATAATAAGCATGTACATAATA-TCATTTATCTTACATG
AGTACATTATATTATTGATCGTGCATACCCCATCC-AAGTCAAATCATTTCCAGTCAACA
CGCAT-ATCACAACCCATGTTCCACGAG-CTT
>Holdfe
CATATAACACCATACCCACCTGACATGCAATATCTTATGAATGGCCTATGTACATCGTGC
ATTAAA-TTGTTCACCCCATGAATAATAAGCATGTACATAATA-TCATTTATCTTACATG
AGTACATTATATTATTGATCGTGCATACCCCATCC-AAGTCAAATCATTTCCAGTCAACA
CGCAT-ATCACAACCCATGTTCCACGAG-CTT
>Villam
CATATAACACCATACCCACCTGACATGCAATATCTTATGAATGGCCTATGTACATCGTGC
ATTAAA-TTGTTCACCCCATGAATAATAAGCATGTACATAATA-TCATTTATCTTACATG
AGTACATTATATTATTGATCGTGCATACCCCATCC-AAGTCAAATCATTTCCAGTCAACA
CGCAT-ATCACAACCCATGTTCCACGAG-CTT
>Bolygo
CATATAACACCATACCCACCTGACATGCAATATCTTATGAATGGCCTATGTACATCGTGC
ATTAAA-TTGTTCACCCCATGAATAATAAGCATGTACATAATA-TCATTTATCTTACATG
AGTACATTATATTATTGATCGTGCATACCCCATCC-AAGTCAAATCATTTCCAGTCAACA
CGCAT-ATCACAACCCATGTTCCACGAG-CTT
>Vera
CATATAACACCATACCCACCTGACATGCAATATCTTATGAATGGCCTATGTACATCGTGC
ATTAAA-TTGTTCACCCCATGAATAATAAGCATGTACATAATA-TCATTTATCTTACATG
AGTACATTATATTATTGATCGTGCATACCCCATCC-AAGTCAAATCATTTCCAGTCAACA
CGCAT-ATCACAACCCATGTTCCACGAG-CTT
>Csinta
CATATAACACCATACCCACCTGACATGCAATATCTTATGAATGGCCTATGTACATCGTGC
ATTAAA-TTGTTCGCCCCATGAATAATAAGCATGTACATAATA-TCATTTATCTTACATG
AGTACATTATATTATTGATCGTGCATACCCCATCC-AAGTCAAATCATTTCCAGTCAACA
CGCAT-ATCACAACCCATGTTCCACGAG-CTT
>Mok236
CATATAACACCATACCCACCTGACATGCAATATCTTATGAATGGCCTATGTACATCGTGC
ATTAAA-TTGTTCGCCCCATGAATAATAAGCATGTACATAATA-TCATTTATCTTACATG
AGTACATTATATTATTGATCGTGCATACCCCATCC-AAGTCAAATCATTTCCAGTCAACA
CGCAT-ATCACAACCCATGTTCCACGAG-CTT
>Pici
CATATAACACCATACCCACCTGACATGCAATATCTTATGAATGGCCTATGTACATCGTGC
ATTAAA-TTGTTCGCCCCATGAATAATAAGCATGTACATAATA-TCATTTATCTTACATG
AGTACATTATATTATTGATCGTGCATACCCCATCC-AAGTCAAATCATTTCCAGTCAACA
CGCAT-ATCACAACCCATGTTCCACGAG-CTT
>Eger1
CACATAACACCATACCCACCTGACATGCAATATCCTATGAATGGCCTATGTACGTCGTGC
ATTAAA-TTGTTCGCCCCATGAATAATAAGCATGTACATAATA-TCATTTATCTTACATG
AGTACATTATATTATTGATCGTGCATACCCCATCC-AAGTCAAATCATTTCCAGTCAACA
CGCAT-ATCACAACCCATGTTCCACGAG-CTT
>Enik_
CATATAACACCATACCCACCTGACATGCAATATCCTATGAATGGCCTATGTACGTCGTGC
ATTAAA-TTGTTCGCCCCATGAATAATAAGCATGTACATAATA-TCATTTATCTTACATG
AGTACATTATATTATTGATCGTGCATACCCCATCC-AAGTCAAATCATTTCCAGTCAACA
CGCAT-ATCACAACCCATGTTCCACGAG-CTT
>Etna
CATATAACACCATACCCACCTGACATGCAATATCCTATGAATGGCCTATGTACGTCGTGC
ATTAAA-TTGTTCGCCCCATGAATAATAAGCATGTACATAATA-TCATTTATCTTACATG
AGTACATTATATTATTGATCGTGCATACCCCATCC-AAGTCAAATCATTTCCAGTCAACA
CGCAT-ATCACAACCCATGTTCCACGAG-CTT
>Emese
CATATAACACCATACCCACCTGACATGCAATATCCTATGAATGGCCTATGTACGTCGTGC
ATTAAA-TTGTTCGCCCCATGAATAATAAGCATGTACATAATA-TCATTTATCTTACATG
AGTACATTATATTATTGATCGTGCATACCCCATCC-AAGTCAAATCATTTCCAGTCAACA
CGCAT-ATCACAACCCATGTTCCACGAG-CTT
>Eszter
CATATAACACCATACCCACCTGACATGCAATATCCTATGAATGGCCTATGTACGTCGTGC
ATTAAA-TTGTTCGCCCCATGAATAATAAGCATGTACATAATA-TCATTTATCTTACATG
AGTACATTATATTATTGATCGTGCATACCCCATCC-AAGTCAAATCATTTCCAGTCAACA
CGCAT-ATCACAACCCATGTTCCACGAG-CTT
>Emma55
CATATAACACCATACCCACCTGACATGCAATATCCTATGAATGGCCTATGTACGTCGTGC
ATTAAA-TTGTTCGCCCCATGAATAATAAGCATGTACATAATA-TCATTTATCTTACATG
AGTACATTATATTATTGATCGTGCATACCCCATCC-AAGTCAAATCATTTCCAGTCAACA
CGCAT-ATCACAACCCATGTTCCACGAG-CTT
>Edit
CATATAACACCATACCCACCTGACATGCAATATCCTATGAATGGCCTATGTACGTCGTGC
ATTAAA-TTGTTCGCCCCATGAATAATAAGCATGTACATAATA-TCATTTATCTTACATG
AGTACATTATATTATTGATCGTGCATACCCCATCC-AAGTCAAATCATTTCCAGTCAACA
CGCAT-ATCACAACCCATGTTCCACGAG-CTT
>Eszti
CATATAACACCATACCCACCTGACATGCAATATCCTATGAATGGCCTATGTACGTCGTGC
ATTAAA-TTGTTCGCCCCATGAATAATAAGCATGTACATAATA-TCATTTATCTTACATG
AGTACATTATATTATTGATCGTGCATACCCCATCC-AAGTCAAATCATTTCCAGTCAACA
CGCAT-ATCACAACCCATGTTCCACGAG-CTT
>Ercsi
CATATAACACCATACCCACCTGACATGCAATATCCTATGAATGGCCTATGTACGTCGTGC
ATTAAA-TTGTTCGCCCCATGAATAATAAGCATGTACATAATA-TCATTTATCTTACATG
AGTACATTATATTATTGATCGTGCATACCCCATCC-AAGTCAAATCATTTCCAGTCAACA
CGCAT-ATCACAACCCATGTTCCACGAG-CTT
>Betti
CATATAACACCATACCCACCTGACATGCAATATCTTATGAATGGCCTATGTACGTCGTGC
ATTAAA-TTGTTCGCCCCATGAATAATAAGCATGTACATAATA-TCATTTATCTTACATG
AGTACATTATATTATTGATCGTGCATACCCCATCC-AAGTCAAATCATTTCCAGTCAACA
CGCAT-ATCACAACCCATGTTCCACGAG-CTT
>Baj145
CATATAACACCATACCCACCTGACATGCAATATCTTATGAATGGCCTATGTACGTCGTGC
ATTAAA-TTGTTCGCCCCATGAATAATAAGCATGTACATAATA-TCATTTATCTTACATG
AGTACATTATATTATTGATCGTGCATACCCCATCC-AAGTCAAATCATTTCCAGTCAACA
CGCAT-ATCACAACCCATGTTCCACGAG-CTT
>Szomor
CATATAACACCATACCCACCTGACATGCAATATCTTATGAATGGCCTATGTACGTCGTGC
ATTAAA-TTGTTCGCCCCATGAATAATAAGCATGTACATAATA-TCATTTATCTTACATG
AGTACATTATATTATTGATCGTGCATACCCCATCC-AAGTCAAATCATTTCCAGTCAACA
CGCAT-ATCACAACCCATGTTCCACGAG-CTT
>Rit198
CATATAACACCATACCCACCTGACATGCAATATCTTATGAATGGCCTATGTACGTCGTGC
ATTAAA-TTGTTCGCCCCATGAATAATAAGCATGTACATAATA-TCATTTATCTTACATG
AGTACATTATATTATTGATCGTGCATACCCCATCC-AAGTCAAATCATTTCCAGTCAACA
CGCAT-ATCACAACCCATGTTCCACGAG-CTT
>Rifke
CATATAACACCATACCCACCTGACATGCAATATCTTATGAATGGCCTATGTACGTCGTGC
ATTAAA-TTGTTCGCCCCATGAATAATAAGCATGTACATAATA-TCATTTATCTTACATG
AGTACATTATATTATTGATCGTGCATACCCCATCC-AAGTCAAATCATTTCCAGTCAACA
CGCAT-ATCACAACCCATGTTCCACGAG-CTT
>Stefi
CATATAACACCATACCCACCTGACATGCAATATCTTATGAATGGCCTATGTACGTCGTGC
ATTAAA-TTGTTCGCCCCATGAATAATAAGCATGTACATAATA-TCATTTATCTTACATG
AGTACATTATATTATTGATCGTGCATACCCCATCC-AAGTCAAATCATTTCCAGTCAACA
CGCAT-ATCACAACCCATGTTCCACGAG-CTT
>Lepke
CATATAACACCATACCCACCTGACATGCAATATCTTATGAATGGCCTATGTACGTCGTGC
ATTAAA-TTGTTCGCCCCATGAATAATAAGCATGTACATAATA-TCATTTATCTTACATG
AGTACATTATATTATTGATCGTGCATACCCCATCC-AAGTCAAATCATTTCCAGTCAACA
CGCAT-ATCACAACCCATGTTCCACGAG-CTT
>Mara
CATATAACACCATACCCACCTGACATGCAATATCTTATGAATGGCCTATGTACGTCGTGC
ATTAAA-TTGTTCGCCCCATGAATAATAAGCATGTACATAATA-TCATTTATCTTACATG
AGTACATTATATTATTGATCGTGCATACCCCATCC-AAGTCAAATCATTTCCAGTCAACA
CGCAT-ATCACAACCCATGTTCCACGAG-CTT
>Utopia
CATATAACACCATACCCACCTGACATGCAATATCTTATGAATGGCCTATGTACGTCGTGC
ATTAAA-TTGTTCGCCCCATGAATAATAAGCATGTACATAATA-TCATTTATCTTACATG
AGTACATTATATTATTGATCGTGCATACCCCATCC-AAGTCAAATCATTTCCAGTCAACA
CGCAT-ATCACAACCCATGTTCCACGAG-CTT
>BolN41
CATATAACACCATACCCACCTGACATGCAATATCTTATGAATGGCCTATGTACGTCGTGC
ATTAAA-TTGTTCGCCCCATGAATAATAAGCATGTACATAATA-TCATTTATCTTACATG
AGTACATTATATTATTGATCGTGCATACCCCATCC-AAGTCAAATCATTTCCAGTCAACA
CGCAT-ATCACAACCCATGTTCCACGAG-CTT
>Barsony
CATATAACACCATACCCACCTGACATGCAATATCTTATGAATGGCCTATGTACGTCGTGC
ATTAAA-TTGTTCGCCCCATGAATAATAAGCATGTACATAATA-TCATTTATCTTACATG
AGTACATTATATTATTGATCGTGCATACCCCATCC-AAGTCAAATCATTTCCAGTCAACA
CGCAT-ATCACAACCCATGTTCCACGAG-CTT
>Remeny
CATATAACACCATACCCACCTGACATGCAATATCTTATGAATGGCCTATGTACGTCGTGC
ATTAAA-TTGTTCGCCCCATGAATAATAAGCATGTACATAATA-TCATTTATCTTACATG
AGTACATTATATTATTGATCGTGCATACCCCATCC-AAGTCAAATCATTTCCAGTCAACA
CGCAT-ATCACAACCCATGTTCCACGAG-CTT
>Danka
CATATAACACCATACCCACCTGACATGCAATATCTTATGAATGGCCTATGTACGTCGTGC
ATTAAA-TTGTTCGCCCCATGAATAATAAGCATGTACATAATA-TCATTTATCTTACATG
AGTACATTATATTATTGATCGTGCATACCCCATCC-AAGTCAAATCATTTCCAGTCAACA
CGCAT-ATCACAACCCATGTTCCACGAG-CTT
>Geszte
CATATAACACCATACCCACCTGACATGCAATATCTTATGAATGGCCTATGTACGTCGTGC
ATTAAA-TTGTTCGCCCCATGAATAATAAGCATGTACATAATA-TCATTTATCTTACATG
AGTACATTATATTATTGATCGTGCATACCCCATCC-AAGTCAAATCATTTCCAGTCAACA
CGCAT-ATCACAACCCATGTTCCACGAG-CTT
>Hajni
CATATAACACCATACCCACCTGACATGCAATATCTTATGAATGGCCTATGTACGTCGTGC
ATTAAA-TTGTTCGCCCCATGAATAATAAGCATGTACATAATA-TCATTTATCTTACATG
AGTACATTATATTATTGATCGTGCATACCCCATCC-AAGTCAAATCATTTCCAGTCAACA
CGCAT-ATCACAACCCATGTTCCACGAG-CTT
>Happy
CATATAACACCATACCCACCTGACATGCAATATCTTATGAATGGCCTATGTACGTCGTGC
ATTAAA-TTGTTCGCCCCATGAATAATAAGCATGTACATAATA-TCATTTATCTTACATG
AGTACATTATATTATTGATCGTGCATACCCCATCC-AAGTCAAATCATTTCCAGTCAACA
CGCAT-ATCACAACCCATGTTCCACGAG-CTT
>Rig259
CACATAACACCATACCCACCTGACATGCAATATCTTATGAATGGCCTATGTACGTCGTGC
ATTAAA-CTGTTTGCCCCATGAATGGTAAGCATGTACATAATA-TCATTTATCTTACATG
AGTACATTACATTATTGATCGTGCATACCCCATCC-AAGTCAAATCATTTCCAGCCAACA
CGCAT-ATCACAACCCATGTTCCACGAG-CTT
>Kitti
CACATAACACCATACCCACCTGACATGCAATATCTTATGAATGGCCTATGTACGTCGTGC
ATTAAA-TTGTTTGCCCCATGAATGGTAAGCATGTACATAATA-TCATTTATCTTACATA
AGTACATTACATTATTGATCGTGCATACCCCATCC-AAGTCAAATCATTTCCAGCCAACA
CGCAT-ATCACAACCCATGTTCCACGAG-CTT
>Dama
CACATAACACCATACCCACCTGACATGCAATATCTTATGAATGGCCTATGTACGTCGTGC
ATTAAA-TTGTTTGCCCCATGAATGGTAAGCATGTACATAATA-TCATTTATCTTACATA
AGTACATTACATTATTGATCGTGCATACCCCATCC-AAGTCAAATCATTTCCAGCCAACA
CGCAT-ATCACAACCCATGTTCCACGAG-CTT
>Kat24
CACATAACACCATACCCACCTGACATGCAATATCTTATGAATGGCCTATGTACGTCGTGC
ATTAAA-TTGTTTGCCCCATGAATGGTAAGCATGTACATAATA-TCATTTATCTTACATA
AGTACATTACATTATTGATCGTGCATACCCCATCC-AAGTCAAATCATTTCCAGCCAACA
CGCAT-ATCACAACCCATGTTCCACGAG-CTT
>Szepla
C-CACAACACCATACCCACCTGACATGCAATATCTTATGAATGGCCTATGTACGTCGTGC
ATTAAA-TTGTTTACCCCATGAATAATAAGCATGTACATAATA-TCATTTATCTTACATA
AGTACATTATATTATTGATCGTGCATACCCCATCC-AAGTCAAATCATTTCCAGCCAACA
CGCAT-ATCACAACCCATATTCCACGAG-CTT
>Csn221
CACATAACACCATACCCACCTGACATGCAATATCTTATGAATGGCCTATGTACATCGTGC
ATTAAA-TTGTTTACCCCATGAATAATAAGCATGTACATAATA-TCATTTATCTTACATA
AGTACATTATATTATTGATCGTGCATACCCCATCC-AAGTCAAATCATTTCCAGCCAACA
CGCAT-ATCACAACCCATATTCCACGAG-CTT
>Kismac
CACATAACACCATACCCACCTGACATGCAATATCTTATGAATGGCCTATGTACATCGTGC
ATTAAA-TTGTTTACCCCATGAATAATAAGCATGTACATAATA-TCATTTATCTTACATA
AGTACATTATATTATTGATCGTGCATACCCCATCC-AAGTCAAATCATTTCCAGCCAACA
CGCAT-ATCACAACCCATATTCCACGAG-CTT
>Fanta
CACATAACACCATACCCACCTGACATGCAATATCTTATGAATGGCCTATGTACATCGTGC
ATTAAA-TTGTTTACCCCATGAATAATAAGCATGTACATAATA-TCATTTATCTTACATA
AGTACATTATATTATTGATCGTGCATACCCCATCC-AAGTCAAATCATTTCCAGCCAACA
CGCAT-ATCACAACCCATATTCCACGAG-CTT
>Golya
CACATAACACCATACCCACCTGACATGCAATATCTTATGAATGGCCTATGTACATCGTGC
ATTAAA-TTGTTTACCCCATGAATAATAAGCATGTACATAATA-TCATTTATCTTACATA
AGTACATTATATTATTGATCGTGCATACCCCATCC-AAGTCAAATCATTTCCAGCCAACA
CGCAT-ATCACAACCCATATTCCACGAG-CTT
>N42
CACATAACACCATACCCACCTGACATGCAATATCTTATGAATGGCCTATGTACATCGTGC
ATTAAA-TTGTTTACCCCATGAATAATAAGCATGTACATAATA-TCATTTATCTTACATA
AGTACATTATATTATTGATCGTGCATACCCCATCC-AAGTCAAATCATTTCCAGCCAACA
CGCAT-ATCACAACCCATATTCCACGAG-CTT
>Honvag
CACATAACACCATACCCACCTGACATGCAATATCTTATGAATGGCCTATGTACGTCGTGC
ATTAAA-TTGTTTGCCCCATGAATAATAAGCATGTACATAATA-TCATTTATCTTACATA
AGTACATTATATTATTGATCGTGCATACCCCATCC-AAGTCAAATCATTTCCAGCCAACA
CGCAT-ATCACAACCCATATTCCACGAG-CTT
>B_sz89
CACATAACACCATACCCACCTGACATGCAATATCTTATGAATGGCCTATGTACGTCGTGC
ATTAAA-TTGTTTACCCCATGAATAATAAGCATGTACATAATA-TCATTTATCTTACATA
AGTACATTATATTATTGATCGTACATACCCCATCC-AAGTCAAATCATTTCCAGCCAACA
CGCAT-ATCACAACCCATATTCCACGAG-CTT
>Kat63
CACATAACACCATACCCACCTGACATGCAATATCTTATGAATGGCCTATGTACGTCGTGC
ATTAAA-TTGTTTACCCCATGAATAATAAGCATGTACATAATA-TCATTTATCTTACATA
AGTACATTATATTATTGATCGTACATACCCCATCC-AAGTCAAATCATTTCCAGCCAACA
CGCAT-ATCACAACCCATATTCCACGAG-CTT
>Kat152
CACATAACACCATACCCACCTGACATGCAATATCTTATGAATGGCCTATGTACGTCGTGC
ATTAAA-TTGTTTACCCCATGAATAATAAGCATGTACATAATA-TCATTTATCTTACATA
AGTACATTATATTATTGATCGTGCATACCCCATCC-AAGTCAAATCATTTCCAGCCAACA
CGCAT-ATCACAACCCATGTTCCACGAG-CTT
>Rozi
CACATAACACCATACCCACCTGACATGCAATATCTTATGAATGGCCTATGTACGTCGTGC
ATTAGA-TTGTTTACCCCATGAATAATAAGCATGTACATAATA-TCATTTATCTTACATA
GGTACATTATATTATTGATCGTGCATACCCCATCC-AAGTCAAATCATTTCCAGCCAACA
CGCAT-ATCACAACCCATGTTCCACGAG-CTT
>Kata
CACATAACACCATACCCACCTGACATGCAATATCTTATGAATGGCCTATGTACGTCGTGC
ATTAGA-TTGTTTACCCCATGAATAATAAGCATGTACATAATA-TCATTTATCTTACATA
GGTACATTATATTATTGATCGTGCATACCCCATCC-AAGTCAAATCATTTCCAGCCAACA
CGCAT-ATCACAACCCATGTTCCACGAG-CTT
>Karmen
CACATAACACCATACCCACCTGACATGCAATATCTTATGAATGGCCTATGTACGTCGTGC
ATTAAA-TTGTTTACCCCATGAATAATAAGCATGTACATAATA-TCATTTATCTTACATA
GGTACATTATATTATTGATCGTGCATACCCCATCC-AAGTCAAATCATTTCCAGCCAACA
CGCAT-ATCACAACCCATGTTCCACGAG-CTT
>RozsaM
CACATAACACCATACCCACCTGACATGCAATATCTTATGAATGGCCTATGTACATCGTGC
ATTAAA-TTGTTCACCCCATGAATAATAAGCATGTACATAATA-TCATTTATCTTACATA
AGTACATTATATTATTGGTCGTGCATACCCCATCC-AAGTCAAATCATTTCCAGCCAACA
CGCAT-ATCACAACCCATGTTCCACGAG-CTT
>Luca
CACATAGCACCATACCCACCTGACATGCAATATCTTATGAATGGCCTATGTACGTCGTGC
ATTAAA-TTGTTCGCCCCATGAATAATAAGCATGTACATAATA-TCATTTATCTTACATA
AGTACATTATATTATTGGTCGTGCATACCCCATCC-AAGTCAAATCATTTCCAGCCAACA
CGCAT-ATCACAACCCATGTTCCACGAG-CTT
>Inci
CACATAACACCATACCCACCTGACATGCAATATCTTATGAATGGCCTATGTACTTCGTGC
ATTAAG-TTGTTTACCCCATGAATAATAAGCATGTACATAATA-TCATTTATCTTACATA
AGTACATTATATTATTGGTCGTGCATACCCCATCC-AAGTCAAATCATTTCCAGCCAACA
CGCAT-ATCACAACCCATGTTCCACGAG-CTT
>Habane
CACATAACACCATACCCACCTGACATGCAATATCTTATGAATGGCCTATGTACTTCGTGC
ATTAAG-TTGTTTACCCCATGAATAATAAGCATGTACATAATA-TCATTTATCTTACATA
AGTACATTATATTATTGGTCGTGCATACCCCATCC-AAGTCAAATCATTTCCAGCCAACA
CGCAT-ATCACAACCCATGTTCCACGAG-CTT
>Olga
CACATAACACCATACCCACCTGACATGCAATATCTTATGAATGGCCTATGTACCTCGTGC
ATTAAG-TTGTTTACCCCATGAATAATAAGCATGTACATAATA-TCATTTATCTTACATA
AGTACATTATATTATTGGTCGTGCATACCCCATCC-AAGTCAAATCATTTCCAGCCAACA
CGCAT-ATCACAACCCATGTTCCACGAG-CTT
>Bet13
CACATAACACCATACCCACCTGACATGCAATATCTTATGAATGGCCTATGTACGTCGTGC
ATTAAA-TTGTTTGCCCCATGAATAATAAGCATGTACATAATA-TCATTTATCTTACATA
AGTACATTATATTATTGGTCGTGCATACCCCATCC-AAGTCAAATCATTTCCAGCCAACA
CGCAT-ATCATAACCCATGTTCCACGAG-CTT
>Bea
CACATAACACCATACCCACCTGACATGCAATATCTTATGAATGGCCTATGTACGTCGTGC
ATTAAA-TTGTTTGCCCCATGAATAATAAGCATGTACATAATA-TCATTTATCTTACATA
AGTACATTATATTATTGGTCGTGCATACCCCATCC-AAGTCAAATCATTTCCAGCCAACA
CGCAT-ATCACAACCCATGTTCCACGAG-CTT
>Cs_rf_
CACATAACACCATACCCACCTGACATGCAATATCTTATGAATGGCCTATGTACGTCGTGC
ATTAAA-TTGTTTGCCCCATGAATAATAAGCATGTACATAATA-TCATTTATCTTACATA
AGTACATTATATTATTGGTCGTGCATACCCCATCC-AAGTCAAATCATTTCCAGCCAACA
CGCAT-ATCACAACCCATGTTCCACGAG-CTT
>Csarda
CACATAACACCATACCCACCTGACATGCAATATCTTATGAATGGCCTATGTACGTCGTGC
ATTAAA-TTGTTTGCCCCATGAATAATAAGCATGTACATAATA-TCATTTATCTTACATA
AGTACATTATATTATTGGTCGTGCATACCCCATCC-AAGTCAAATCATTTCCAGCCAACA
CGCAT-ATCACAACCCATGTTCCACGAG-CTT
>Bibork
CACATAACACCATACCCACCTGACATGCAATATCTTATGAATGGCCTATGTACGTCGTGC
ATTAAA-TTGTTTGCCCCATGAATAATAAGCATGTACATAATA-TCATTTATCTTACATA
AGTACATTATATTATTGGTCGTGCATACCCCATCC-AAGTCAAATCATTTCCAGCCAACA
CGCAT-ATCACAACCCATGTTCCACGAG-CTT
>Dori
CACATAACACCATACCCACCTGACATGCAATATCTTATGAATGGCCTATGTACGTCGTGC
ATTAAA-TTGTTTGCCCCATGAATAATAAGCATGTACATAATA-TCATTTATCTTACATA
AGTACATTATATTATTGGTCGTGCATACCCCATCC-AAGTCAAATCATTTCCAGCCAACA
CGCAT-ATCACAACCCATGTTCCACGAG-CTT
>Dics_
CACATAACACCATACCCACCTGACATGCAATATCTTATGAATGGCCTATGTACGTCGTGC
ATTAAG-TTGTTTACCCCATGAATAATAAGCATGTACATAATA-TCATTTATCTTACATA
AGTACATTATATTATTGGTCGTGCATACCCCATCC-AAGTCAAATCATTTCCAGCCAACA
CGCAT-ATCACAACCCATGTTCCACGAG-CTT
>DudN47
CACATAACACCATACCCACCTGACATGCAATATCTTATGAATGGCCTATGTACGTCGTGC
ATTAAG-TTGTTTACCCCATGAATAATAAGCATGTACATAATA-TCATTTATCTTACATA
AGTACATTATATTATTGGTCGTGCATACCCCATCC-AAGTCAAATCATTTCCAGCCAACA
CGCAT-ATCACAACCCATGTTCCACGAG-CTT
>Ultima
CACATAACACCATACCCACCTGACATGCAATATCTTATGAATGGCCTATGTACGTCGTGC
ATTAAG-TTGTTTACCCCATGAATAATAAGCATGTACATAATA-TCATTTATCTTACATA
AGTACATTATATTATTGGTCGTGCATACCCCATCC-AAGTCAAATCATTTCCAGCCAACA
CGCAT-ATCACAACCCATGTTCCACGAG-CTT
>Reb251
CACATAACACCATACCCACCTGACATGCAATATCTTATGAATGGCCTATGTACGTCGTGC
ATTAAG-TTGTTTACCCCATGAATAATAAGCATGTACATAATA-TCATTTATCTTACATA
AGTACATTATATTATTGGTCGTGCATACCCCATCC-AAGTCAAATCATTTCCAGCCAACA
CGCAT-ATCACAACCCATGTTCCACGAG-CTT
>Dud36
CACATAACACCATACCCACCTGACATGCAATATCTTATGAATGGCCTATGTACGTCGTGC
ATTAAG-TTGTTTACCCCATGAATAATAAGCATGTACATAATA-TCATTTATCTTACATA
AGTACATTATATTATTGGTCGTGCATACCCCATCC-AAGTCAAATCATTTCCAGCCAACA
CGCAT-ATCACAACCCATGTTCCACGAG-CTT
>Igeret
CACATAACACCATACCCACCTGACATGCAATATCTTATGAATGGCCTATGTACGTCGTGC
ATTAAG-TTGTTTACCCCATGAATAATAAGCATGTACATAATA-TCATTTATCTTACATA
AGTACATTATATTATTGGTCGTGCATACCCCATCC-AAGTCAAATCATTTCCAGCCAACA
CGCAT-ATCACAACCCATGTTCCACGAG-CTT
>Sar60
CACATAACACCATACCCACCTGACATGCAATATCTTATGAATGGCCTATGTACGTCGTGC
ATTAAG-TTGTTTACCCCATGAATAATAAGCATGTACATAATA-TCATTTATCTTACATA
AGTACATTATATTATTGGTCGTGCATACCCCATCC-AAGTCAAATCATTTCCAGCCAACA
CGCAT-ATCACAACCCATGTTCCACGAG-CTT
>Elza
CACATAACACCATACCCACCTGACATGCAATATCTTATGAATGGCCTATGTACGTCGTGC
ATTAAG-TTGTTTACCCCATGAATAATAAGCATGTACATAATA-TCATTTATCTTACATA
AGTACATTATATTATTGGTCGTGCATACCCCATCC-AAGTCAAATCATTTCCAGCCAACA
CGCAT-ATCACAACCCATGTTCCACGAG-CTT
>Ancsa
CACATAACACCATACCCACCTGACATGCAATATCTTATGAATGGCCTATGTACGTCGTGC
ATTAAG-TTGTTTACCCCATGAATAATAAGCATGTACATAATA-TCATTTATCTTACATA
AGTACATTATATTATTGGTCGTGCATACCCCATCC-AAGTCAAATCATTTCCAGCCAACA
CGCAT-ATCACAACCCATGTTCCACGAG-CTT
>Em_ke
CACATAACACCATACCCACCTGACATGCAATATCTTATGAATGGCCTATGTACGTCGTGC
ATTAAG-TTGTTTACCCCATGAATAATAAGCATGTACATAATA-TCATTTATCTTACATA
AGTACATTATATTATTGGTCGTGCATACCCCATCC-AAGTCAAATCATTTCCAGCCAACA
CGCAT-ATCACAACCCATGTTCCACGAG-CTT
>Dedos
CACATAACACCATACCCACCTGACATGCAATATCTTATGAATGGCCTATGTACGTCGTGC
ATTAAG-TTGTTTACCCCATGAATAATAAGCATGTACATAATA-TCATTTATCTTACATA
AGTACATTATATTATTGGTCGTGCATACCCCATCC-AAGTCAAATCATTTCCAGCCAACA
CGCAT-ATCACAACCCATGTTCCACGAG-CTT
>Eminen
CACATAACACCATACCCACCTGACATGCAATATCTTATGAATGGCCTATGTACGTCGTGC
ATTAAG-TTGTTTACCCCATGAATAATAAGCATGTACATAATA-TCATTTATCTTACATA
AGTACATTATATTATTGGTCGTGCATACCCCATCC-AAGTCAAATCATTTCCAGCCAACA
CGCAT-ATCACAACCCATGTTCCACGAG-CTT
>Ibolya
CACATAACACCATACCCACCTGACATGCAATATCTTATGAATGGCCTATGTACGTCGTGC
ATTAAG-TTGTTTACCCCATGAATAATAAGCATGTACATAATA-TCATTTATCTTACATA
AGTACATTATATTATTGGTCGTGCATACCCCATCC-AAGTCAAATCATTTCCAGCCAACA
CGCAT-ATCACAACCCATGTTCCACGAG-CTT
>Eger
CACATAACACCATACCCACCTGACATGCAATATCTTATGAATGGCCTATGTACGTCGTGC
ATTAAG-TTGTTTACCCCATGAATAATAAGCATGTACATAATA-TCATTTATCTTACATA
AGTACATTATATTATTGGTCGTGCATACCCCATCC-AAGTCAAATCATTTCCAGCCAACA
CGCAT-ATCACAACCCATGTTCCACGAG-CTT
>Rayi
CACATAACACCATACCCACCTGACATGCAATATCTTATGAATGGCCTATGTACGTCGTGC
ATTAAG-TTGTTTACCCCATGAATAATAAGCATGTACATAATA-TCATTTATCTTACATA
AGTACATTATATTATTGGTCGTGCATACCCCATCC-AAGTCAAATCATTTCCAGCCAACA
CGCAT-ATCACAACCCATGTTCCACGAG-CTT
>Cilike
CACATAACACCATACCCACCTGACATGCAATATCTTATGAATGGCCTATGTACGTCGTGC
ATTAAG-TTGTTTACCCCATGAATAATAAGCATGTACATAATA-TCATTTATCTTACATA
AGTACATTATATTATTGGTCGTGCATACCCCATCC-AAGTCAAATCATTTCCAGCCAACA
CGCAT-ATCACAACCCATGTTCCACGAG-CTT
>Degesz
CACATAACACCATACCCACCTGACATGCAATATCTTATGAATGGCCTATGTACGTCGTGC
ATTAAG-TTGTTTACCCCATGAATAATAAGCATGTACATAATA-TCATTTATCTTACATA
AGTACATTATATTATTGGTCGTGCATACCCCATCC-AAGTCAAATCATTTCCAGCCAACA
CGCAT-ATCACAACCCATGTTCCACGAG-CTT
>Doxa
CACATAACACCATACCCACCTGACATGCAATATCTTATGAATGGCCTATGTACGTCGTGC
ATTAAG-TTGTTTACCCCATGAATAATAAGCATGTACATAATA-TCATTTATCTTACATA
AGTACATTATATTATTGGTCGTGCATACCCCATCC-AAGTCAAATCATTTCCAGCCAACA
CGCAT-ATCACAACCCATGTTCCACGAG-CTT
>Diadem
CACATAACACCATACCCACCTGACATGCAATATCTTATGAATGGCCTATGTACGTCGTGC
ATTAAG-TTGTTTACCCCATGAATAATAAGCATGTACATAATA-TCATTTATCTTACATA
AGTACATTATATTATTGGTCGTGCATACCCCATCC-AAGTCAAATCATTTCCAGCCAACA
CGCAT-ATCACAACCCATGTTCCACGAG-CTT
>Dama52
CACATAACACCATACCCACCTGACATGCAATATCTTATGAATGGCCTATGTACGTCGTGC
ATTAAG-TTGTTTACCCCATGAATAATAAGCATGTACATAATA-TCATTTATCTTACATA
AGTACATTATATTATTGGTCGTGCATACCCCATCC-AAGTCAAATCATTTCCAGCCAACA
CGCAT-ATCACAACCCATGTTCCACGAG-CTT
>Deszep
CACATAACACCATACCCACCTGACATGCAATATCTTATGAATGGCCTATGTACGTCGTGC
ATTAAG-TTGTTTACCCCATGAATAATAAGCATGTACATAATA-TCATTTATCTTACATA
AGTACATTATATTATTGGTCGTGCATACCCCATCC-AAGTCAAATCATTTCCAGCCAACA
CGCAT-ATCACAACCCATGTTCCACGAG-CTT
>Csal64
CACATAACACCATACCCACCTGACATGCAATATCTTATGAATGGCCTATGTACGTCGTGC
ATTAAG-TTGTTTACCCCATGAATAATAAGCATGTACATAATA-TCATTTATCTTACATA
AGTACATTATATTATTGGTCGTGCATACCCCATCC-AAGTCAAATCATTTCCAGCCAACA
CGCAT-ATCACAACCCATGTTCCACGAG-CTT
>Szandr
CACATAACACCATACCCACCTGACATGCAATATCTTATGAATGGCCTATGTACGTCGTGC
ATTAAG-TTGTTTACCCCATGAATAATAAGCATGTACATAATA-TCATTTATCTTACATA
AGTACATTATATTATTGGTCGTGCATACCCCATCC-AAGTCAAATCATTTCCAGCCAACA
CGCAT-ATCACAACCCATGTTCCACGAG-CTT
>Csg79
CACATAACACCATACCCACCTGACATGCAATATCTTATGAATGGCCTATGTACGTCGTGC
ATTAAG-TTGTTTACCCCATGAATAATAAGCATGTACATAATA-TCATTTATCTTACATA
AGTACATTATATTATTGGTCGTGCATACCCCATCC-AAGTCAAATCATTTCCAGCCAACA
CGCAT-ATCACAACCCATGTTCCACGAG-CTT
>Cini
CACATAACACCATACCCACCTGACATGCAATATCTTATGAATGGCCTATGTACGTCGTGC
ATTAAG-TTGTTTACCCCATGAATAATAAGCATGTACATAATA-TCATTTATCTTACATA
AGTACATTATATTATTGGTCGTGCATACCCCATCC-AAGTCAAATCATTTCCAGCCAACA
CGCAT-ATCACAACCCATGTTCCACGAG-CTT
>Fanni
CACATAACACCATACCCACCTGACATGCAATATCTTATGAATGGCCTATGTACGTCGTGC
ATTAAG-TTGTTTACCCCATGAATAATAAGCATGTACATAATA-TCATTTATCTTACATA
AGTACATTATATTATTGGTCGTGCATACCCCATCC-AAGTCAAATCATTTCCAGCCAACA
CGCAT-ATCACAACCCATGTTCCACGAG-CTT
>FanN40
CACATAACACCATACCCACCTGACATGCAATATCTTATGAATGGCCTATGTACGTCGTGC
ATTAAG-TTGTTTACCCCATGAATAATAAGCATGTACATAATA-TCATTTATCTTACATA
AGTACATTATATTATTGGTCGTGCATACCCCATCC-AAGTCAAATCATTTCCAGCCAACA
CGCAT-ATCACAACCCATGTTCCACGAG-CTT
>Hetyke
CACATAACACCATACCCACCTGACATGCAATATCTTATGAATGGCCTATGTACGTCGTGC
ATTAAG-TTGTTTACCCCATGAATAATAAGCATGTACATAATA-TCATTTATCTTACATA
AGTACATTATATTATTGGTCGTGCATACCCCATCC-AAGTCAAATCATTTCCAGCCAACA
CGCAT-ATCACAACCCATGTTCCACGAG-CTT
>Paulin
CACATAACACCATACCCACCTGACATGCAATATCTTATGAATGGCCTATGTACGTCGTGC
ATTAAG-TTGTTTACCCCATGAATAATAAGCATGTACATAATA-TCATTTATCTTACATA
AGTACATTATATTATTGGTCGTGCATACCCCATCC-AAGTCAAATCATTTCCAGCCAACA
CGCAT-ATCACAACCCATGTTCCACGAG-CTT
>Panni
CACATAACACCATACCCACCTGACATGCAATATCTTATGAATGGCCTATGTACGTCGTGC
ATTAAG-TTGTTTACCCCATGAATAATAAGCATGTACATAATA-TCATTTATCTTACATA
AGTACATTATATTATTGGTCGTGCATACCCCATCC-AAGTCAAATCATTTCCAGCCAACA
CGCAT-ATCACAACCCATGTTCCACGAG-CTT
>Darido
CACATAACACCATACCCACCTGACATGCAATATCTTATGAATGGCCTATGTACGTCGTGC
ATTAAG-TTGTTTGCCCCATGAATAATAAGCATGTACATAATA-TCATTTATCTTACATA
AGTACATTATATTATTGGTCGTGCATACCCCATCC-AAGTCAAATCATTTCCAGCCAACA
CGCAT-ATCACAACCCATGTTCCACGAG-CTT
>Monda
CACATAACACCATACCCACCTGACATGCAATATCTTATGAATGGCCTATGTACGTCGTGC
ATTAAG-TTGTTTGCCCCATGAATAATAAGCATGTACATAATA-TCATTTATCTTACATA
AGTACATTATATTATTGGTCGTGCATACCCCATCC-AAGTCAAATCATTTCCAGCCAACA
CGCAT-ATCACAACCCATGTTCCACGAG-CTT
>Rit69
CACATAACACCATACCCACCTGACATGCAATATCTTATGAATGGCCTATGTACGTCGTGC
ATTAAG-TTGTTTGCCCCATGAATAATAAGCATGTACATAATA-TCATTTATCTTACATA
AGTACATTATATTATTGGTCGTGCATACCCCATCC-AAGTCAAATCATTTCCAGCCAACA
CGCAT-ATCACAACCCATGTTCCACGAG-CTT
>Mon73
CACATAACACCATACCCACCTGACATGCAATATCTTATGAATGGCCTATGTACGTCGTGC
ATTAAG-TTGTTTGCCCCATGAATAATAAGCATGTACATAATA-TCATTTATCTTACATA
AGTACATTATATTATTGGTCGTGCATACCCCATCC-AAGTCAAATCATTTCCAGCCAACA
CGCAT-ATCACAACCCATGTTCCACGAG-CTT
>Gondos
CACATAACACCATACCCACCTGACATGCAATATCTTATGAATGGCCTATGTACGTCGTGC
ATTAAG-TTGTTTGCCCCATGAATAATAAGCATGTACATAATA-TCATTTATCTTACATA
AGTACATTATATTATTGGTCGTGCATACCCCATCC-AAGTCAAATCATTTCCAGCCAACA
CGCAT-ATCACAACCCATGTTCCACGAG-CTT
>Babilo
CACATAACACCATACCCACCTGACATGCAATATCTTATGAATGGCCTATGTACGTCGTGC
ATTAAG-TTGTTTGCCCCATGAATAATAAGCATGTACATAATA-TCATTTATCTTACATA
AGTACATTATATTATTGGTCGTGCATACCCCATCC-AAGTCAAATCATTTCCAGCCAACA
CGCAT-ATCACAACCCATGTTCCACGAG-CTT
>Mese
CACATAGCACCATACCCACCTGACATGCAATATCTTATGAATGGCCTATGTACATCGTGC
ATTAAA-TTGTTTGCCCCATGAATAATAAGCATGTACATAATA-TCATTTATCTTACATA
GGTACATTATATTATTGATCGTGCATACCCCATCC-AAGTCAAATCATTTCCAGTCAACA
TGCAT-ATCACAACCCATGTTCCACGAG-CTT
>Szeles
CACATAGCACCATACCCACCTGACATGCAATATCTTATGAATGGCCTATGTACATCGTGC
ATTAAA-TTGTTTGCCCCATGAATAATAAGCATGTACATAATA-TCATTTATCTTACATA
GGTACATTATATTATTGATCGTGCATACCCCATCC-AAGTCAAATCATTTCCAGTCAACA
TGCAT-ATCACAACCCATGTTCCACGAG-CTT
>Mokany
CACATAGCACCATACCCACCTGACATGCAATATCTTATGAATGGCCTATGTACATCGTGC
ATTAAA-TTGTTTGCCCCATGAATAATAAGCATGTACATAATA-TCATTTATCTTACATA
GGTACATTATATTATTGATCGTGCATACCCCATCC-AAGTCAAATCATTTCCAGTCAACA
TGCAT-ATCACAACCCATGTTCCACGAG-CTT
>Rona
CACATAGCACCATACCCACCTGACATGCAATATCTTATGAATGGCCTATGTACATCGTGC
ATTAAA-TTGTTTGCCCCATGAATAATAAGCATGTACATAATA-TCATTTATCTTACATA
GGTACATTATATTATTGATCGTGCATACCCCATCC-AAGTCAAATCATTTCCAGTCAACA
TGCAT-ATCACAACCCATGTTCCACGAG-CTT
>F_st_s
CACATAGCACCATACCCACCTGACATGCAATATCTTATGAATGGCCTATGTACATCGTGC
ATTAAA-TTGTTTGCCCCATGAATAATAAGCATGTACATAATA-TCATTTATCTTACATA
GGTACATTATATTATTGATCGTGCATACCCCATCC-AAGTCAAATCATTTCCAGTCAACA
TGCAT-ATCACAACCCATGTTCCACGAG-CTT
>Csa232
CACATAGCACCATACCCACCTGACATGCAATATCTTATGAATGGCCTATGTACATCGTGC
ATTAAA-TTGTTTGCCCCATGAATAATAAGCATGTACATAATA-TCATTTATCTTACATA
GGTACATTATATTATTGATCGTGCATACCCCATCC-AAGTCAAATCATTTCCAGTCAACA
TGCAT-ATCACAACCCATGTTCCACGAG-CTT
>Boroka
CACATAGCACCATACCCACCTGACATGCAATATCTTATGAATGGCCTATGTACATCGTGC
ATTAAA-TTGTTTGCCCCATGAATAATAAGCATGTACATAATA-TCATTTATCTTACATA
GGTACATTATATTATTGATCGTGCATACCCCATCC-AAGTCAAATCATTTCCAGTCAACA
TGCAT-ATCACAACCCATGTTCCACGAG-CTT
>Rem67
CACATAGCACCATACCCACCTGACATGCAATATCTTATGAATGGCCTATGTACATCGTGC
ATTAAA-TTGTTTGCCCCATGAATAATAAGCATGTACATAATA-TCATTTATCTTACATA
GGTACATTATATTATTGATCGTGCATACCCCATCC-AAGTCAAATCATTTCCAGTCAACA
TGCAT-ATCACAACCCATGTTCCACGAG-CTT
>Rigo
CACATAGCACCATACCCACCTGACATGCAATATCTTATGAATGGCCTATGTACATCGTGC
ATTAAA-TTGTTTGCCCCATGAATAATAAGCATGTACATAATA-TCATTTATCTTACATA
GGTACATTATATTATTGATCGTGCATACCCCATCC-AAGTCAAATCATTTCCAGTCAACA
TGCAT-ATCACAACCCATGTTCCACGAG-CTT
>Ari
CACATAGCACCATACCCACCTGACATGCAATATCTTATGAATGGCCTATGTACATCGTGC
ATTAAA-TTGTTTGCCCCATGAATAATAAGCATGTACATAATA-TCATTTATCTTACATA
GGTACATTATATTATTGATCGTGCATACCCCATCC-AAGTCAAATCATTTCCAGTCAACA
TGCAT-ATCACAACCCATGTTCCACGAG-CTT
>Saci
CACATAGCACCATACCCACCTGACATGCAATATCTTATGAATGGCCTATGTACATCGTGC
ATTAAA-TTGTTTGCCCCATGAATAATAAGCATGTACATAATA-TCATTTATCTTACATA
GGTACATTATATTATTGATCGTGCATACCCCATCC-AAGTCAAATCATTTCCAGTCAACA
TGCAT-ATCACAACCCATGTTCCACGAG-CTT
>Hilda
CACATAGCACCATACCCACCTGACATGCAATATCTTATGAATGGCCTATGTACATCGTGC
ATTAAA-TTGTTTGCCCCATGAATAATAAGCATGTACATAATA-TCATTTATCTTACATA
GGTACATTATATTATTGATCGTGCATACCCCATCC-AAGTCAAATCATTTCCAGTCAACA
TGCAT-ATCACAACCCATGTTCCACGAG-CTT
>Hanga
CACATAGCACCATACCCACCTGACATGCAATATCTTATGAATGGCCTATGTACATCGTGC
ATTAAA-TTGTTTGCCCCATGAATAATAAGCATGTACATAATA-TCATTTATCTTACATA
GGTACATTATATTATTGATCGTGCATACCCCATCC-AAGTCAAATCATTTCCAGTCAACA
TGCAT-ATCACAACCCATGTTCCACGAG-CTT
>Ron239
CACATAGCACCATACCCACCTGACATGCAATATCTTATGAATGGCCTATGTACATCGTGC
ATTAAA-TTGTTTGCCCCATGAATAATAAGCATGTACATAATA-TCATTTATCTTACATA
GGTACATTATATTATTGATCGTGCATACCCCATCC-AAGTCAAATCATTTCCAGTCAACA
TGCAT-ATCACAACCCATGTTCCACGAG-CTT
>Aniko
CACATAGCACCATACCCACCTGACATGCAATATCTTATGAATGGCCTATGTACATCGTGC
ATTAAA-TTGTTTGCCCCATGAATAATAAGCATGTACATAATA-TCATTTATCTTACATA
GGTACATTATATTATTGATCGTGCATACCCCATCC-AAGTCAAATCATTTCCAGTCAACA
TGCAT-ATCACAACCCATGTTCCACGAG-CTT
>Lizi
CACATAGCACCATACCCACCTGACATGCAATATCTTATGAATGGCCTATGTACATCGTGC
ATTAAA-TTGTTTGCCCCATGAATAATAAGCATGTACATAATA-TCATTTATCTTACATA
GGTACATTATATTATTGATCGTGCATACCCCATCC-AAGTCAAATCATTTCCAGTCAACA
TGCAT-ATCACAACCCATGTTCCACGAG-CTT
>T_rpe
CACATAGCACCATACCCACCTGACATGCAATATCTTATGAATGGCCTATGTACATCGTGC
ATTAAA-TTGTTTGCCCCATGAATAATAAGCATGTACATAATA-TCATTTATCTTACATA
GGTACATTATATTATTGATCGTGCATACCCCATCC-AAGTCAAATCATTTCCAGTCAACA
TGCAT-ATCACAACCCATGTTCCACGAG-CTT
>Tanya
CACATAGCACCATACCCACCTGACATGCAATATCTTATGAATGGCCTATGTACATCGTGC
ATTAAA-TTGTTTGCCCCATGAATAATAAGCATGTACATAATA-TCATTTATCTTACATA
GGTACATTATATTATTGATCGTGCATACCCCATCC-AAGTCAAATCATTTCCAGTCAACA
TGCAT-ATCACAACCCATGTTCCACGAG-CTT
>Izaura
CACATAGCACCATACCCACCTGACATGCAATATCTTATGAATGGCCTATGTACATCGTGC
ATTAAA-TTGTTTGCCCCATGAATAATAAGCATGTACATAATA-TCATTTATCTTACATA
GGTACATTATATTATTGATCGTGCATACCCCATCC-AAGTCAAATCATTTCCAGTCAACA
TGCAT-ATCACAACCCATGTTCCACGAG-CTT
>Gierl
CACATAGCACCATACCCACCTGACATGCAATATCTTATGAATGGCCTATGTACATCGTGC
ATTAAA-TTGTTTGCCCCATGAATAATAAGCATGTACATAATA-TCATTTATCTTACATA
GGTACATTATATTATTGATCGTGCATACCCCATCC-AAGTCAAATCATTTCCAGTCAACA
TGCAT-ATCACAACCCATGTTCCACGAG-CTT
>Bodza
CACATAGCACCATACCCACCTGACATGCAATATCTTATGAATGGCCTATGTACATCGTGC
ATTAAA-TTGTTTGCCCCATGAATAATAAGCATGTACATAATA-TCATTTATCTTACATA
GGTACATTATATTATTGATCGTGCATACCCCATCC-AAGTCAAATCATTTCCAGTCAACA
TGCAT-ATCACAACCCATGTTCCACGAG-CTT
>Felleg
CACATAGCACCATACCCACCTGACATGCAATATCTTATGAATGGCCTATGTACATCGTGC
ATTAAA-TTGTTTGCCCCATGAATAATAAGCATGTACATAATA-TCATTTATCTTACATA
GGTACATTATATTATTGATCGTGCATACCCCATCC-AAGTCAAATCATTTCCAGTCAACA
TGCAT-ATCACAACCCATGTTCCACGAG-CTT
>Bogi
CACATAGCACCATACCCACCTGACATGCAATATCTTATGAATGGCCTATGTACATCGTGC
ATTAAA-TTGTTTGCCCCATGAATAATAAGCATGTACATAATA-TCATTTATCTTACATA
AGTACATTATATTATTGATCGTGCATACCCCATCC-AAGTCAAATCATTTCCAGTCAACA
TGCAT-ATCACAACCCATGTTCCACGAG-CTT
>Urilan
CACATAACACCATACCCACCTGACATGCAATATCTTATGAATGGCCTATGTACATCGTGC
ATTAAG-TTGTTTGCCCCATGAATAATAAGCATGTACATAATA-TCATTTATCTTACATA
GGTACATTATATTATTGATCGTGCATACCCCATCC-AAGTCAAATCATTTCCAGTCAACA
CGCAT-ATCACAACCCATGTTCCACGAG-CTT
>Unikum
CACATAACACCATACCCACCTGACATGCAATATCTTATGAATGGCCTATGTACATCGTGC
ATTAAG-TTGTTTGCCCCATGAATAATAAGCATGTACATAATA-TCATTTATCTTACATA
GGTACATTATATTATTGATCGTGCATACCCCATCC-AAGTCAAATCATTTCCAGTCAACA
CGCAT-ATCACAACCCATGTTCCACGAG-CTT
>Lujza
CACATAACACTATACCCACCTGACATGCAATATCTTATGAATGGCCTATGTACATCGTGC
ATTAAA-TTGTTTGCCCCATGAATAATAAGCATGTACATAATA-TCATTTATCTTACATA
GGTACATTATATTATTAATCGTGCATACCCCATCC-AAGTCAAATCATTTCCAGTCAACA
CGCAT-ATCACAACCCATGTTCCACGAG-CTT
>Szell_
CACATAACACTATACCCACCTGACATGCAATATCTTATGAATGGCCTATGTACATCGTGC
ATTAAA-TTGTTTGCCCCATGAATAATAAGCATGTACATAATA-TCATTTATCTTACATA
GGTACATTATATTATTAATCGTGCATACCCCATCC-AAGTCAAATCATTTCCAGTCAACA
CGCAT-ATCACAACCCATGTTCCACGAG-CTT
>Lenke
CACATAACACTATACCCACCTGACATGCAATATCTTATGAATGGCCTATGTACATCGTGC
ATTAAA-TTGTTTGCCCCATGAATAATAAGCATGTACATAATA-TCATTTATCTTACATA
GGTACATTATATTATTAATCGTGCATACCCCATCC-AAGTCAAATCATTTCCAGTCAACA
CGCAT-ATCACAACCCATGTTCCACGAG-CTT
>Zsembe
CACATAACACCATACCCACCTGACATGCAATATCTTATGAATGGCCTATGTACGTCGTGC
ATTAAA-TTGTCTGCCCCATGAATAATAAGCATGTACATAATA-TCATTTATCTTACATA
GGTACATTATATTATTAATCGTGCATACCCCATCC-AAGTCAAATCATTTCCAGTCAACA
CGCAT-ATCACAACCCATGTTCCACGAG-CTT
>Dolli
CACATAACACCATACCCACCTGACATGCAATATCTTATGAATGGCCTATGTACGTCGTGC
ATTAAA-TTGTCTGCCCCATGAATAATAAGCATGTACATAATA-TCATTTATCTTACATA
GGTACATTATATTATTAATCGTGCATACCCCATCC-AAGTCAAATCATTTCCAGTCAACA
CGCAT-ATCACAACCCATGTTCCACGAG-CTT
>Zsofi
CACATAACACCATACCCACCTGACATGCAATATCTTATGAATGGCCTATGTACGTCGTGC
ATTAAA-TTGTCTGCCCCATGAATAATAAGCATGTACATAATA-TCATTTATCTTACATA
GGTACATTATATTATTAATCGTGCATACCCCATCC-AAGTCAAATCATTTCCAGTCAACA
CGCAT-ATCACAACCCATGTTCCACGAG-CTT
>Bet68
CACATAACACCATACCCACCTGACATGCAATATCTTATGAATGGCCTATGTACGTCGTGC
ATTAAA-TTGTCTGCCCCATGAATAATAAGCATGTACATAATA-TCATTTATCTTACATA
GGTACATTATATTATTAATCGTGCATACCCCATCC-AAGTCAAATCATTTCCAGTCAACA
CGCAT-ATCACAACCCATGTTCCACGAG-CTT
>T_ndi
CACATAACACCATACCCACCTGACATGCAATATCTTATGAATGGCCTATGTACGTCGTGC
ATTAAA-TTGTCTGCCCCATGAATAATAAGCATGTACATAATA-TCATTTATCTTACATA
GGTACATTATATTATTAATCGTGCATACCCCATCC-AAGTCAAATCATTTCCAGTCAACA
CGCAT-ATCACAACCCATGTTCCACGAG-CTT
>Ste48
CACATAACACCATACCCACCTGACATGCAATATCTTATGAATGGCCTATGTACATCGTGC
ATTAAA-TTGTCTGCCCCATGAATAATAAGCATGTACATAATA-TCATTTATCTTACATA
GGTACATTATATTATTAATCGTGCATACCCCATCC-AAGTCAAATCATTTCCAGTCAACA
CGCAT-ATCACAACCCATGTTCCACGAG-CTT
>Vilma
CACATAACACCATACCCACCTGACATGCAATATCTTATGAATGGCCTATGTACATCGTGC
ATTAAA-TTGTCTGCCCCATGAATAATAAGCATGTACATAATA-TCATTTATCTTACATA
GGTACATTATATTATTAATCGTGCATACCCCATCC-AAGTCAAATCATTTCCAGTCAACA
CGCAT-ATCACAACCCATGTTCCACGAG-CTT
>Hamvas
CACATAACACCATACCCACCTGACATGCAATATCTTATGAATGGCCTATGTACATCGTGC
ATTAAA-TTGTCTGCCCCATGAATAATAAGCATGTACATAATA-TCATTTATCTTACATA
GGTACATTATATTATTAATCGTGCATACCCCATCC-AAGTCAAATCATTTCCAGTCAACA
CGCAT-ATCACAACCCATGTTCCACGAG-CTT
>Fatyol
CACATAACACCATACCCACCTGACATGCAATATCTTATGAATGGCCTATGTACATCGTGC
ATTAAA-TTGTCTGCCCCATGAATAATAAGCATGTACATAATA-TCATTTATCTTACATA
GGTACATTATATTATTAATCGTGCATACCCCATCC-AAGTCAAATCATTTCCAGTCAACA
CGCAT-ATCACAACCCATGTTCCACGAG-CTT
>T_zes
CACATAACACCATACCCACCTGACATGCAATATCTTATGAATGGCCTATGTACATCGTGC
ATTAAA-TTGTCTGCCCCATGAATAATAAGCATGTACATAATA-TCATTTATCTTACATA
GGTACATTATATTATTAATCGTGCATACCCCATCC-AAGTCAAATCATTTCCAGTCAACA
CGCAT-ATCACAACCCATGTTCCACGAG-CTT
>Veroni
CACATAACACCATACCCACCTGACATGCAATATCTTATGAATGGCCTATGTACATCGTGC
ATTAAA-TTGTCTGCCCCATGAATAATAAGCATGTACATAATA-TCATTTATCTTACATA
GGTACATTATATTATTAATCGTGCATACCCCATCC-AAGTCAAATCATTTCCAGTCAACA
CGCAT-ATCACAACCCATGTTCCACGAG-CTT
>Cuki
CACATAACACCATACCCACCTGACATGCAATATCTTATGAATGGCCTATGTACATCGTGC
ATTAAA-TTGTCTGCCCCATGAATAATAAGCATGTACATAATA-TCATTTATCTTACATA
GGTACATTATATTATTAATCGTGCATACCCCATCC-AAGTCAAATCATTTCCAGTCAACA
CGCAT-ATCACAACCCATGTTCCACGAG-CTT
>Magdi
CACATAACACCATACCCACCTGACATGCAATATCTTATGAATGGCCTATGTACATCGTGC
ATTAAA-TTGTCTGCCCCATGAATAATAAGCATGTACATAATA-TCATTTATCTTACATA
GGTACATTATATTATTAATCGTGCATACCCCATCC-AAGTCAAATCATTTCCAGTCAACA
CGCAT-ATCACAACCCATGTTCCACGAG-CTT
>BabaN3
CACATAACACCATACCCACCTGACATGCAATATCTTATGAATGGCCTATGTACATCGTGC
ATTAAA-TTGTCTGCCCCATGAATAATAAGCATGTACATAATA-TCATTTATCTTACATA
GGTACATTATATTATTAATCGTGCATACCCCATCC-AAGTCAAATCATTTCCAGTCAACA
CGCAT-ATCACAACCCATGTTCCACGAG-CTT
>Panka
CACATAACACCATACCCACCTGACATGCAATATCTTATGAATGGCCTATGTACATCGTGC
ATTAAA-TTGTTTGCCCCATGAATAACAAGCATGTACATAATA-TCATTTATCTTACATA
AGTACATTACATTATTGATCGTGCATACCCCATCC-AAGTCAAATCATTTCCAGTCAACA
CGCAT-ATCACAACCCATGTTCCACGAG-CTT
>Pomade
CACATAACACCATACCCACCTGACATGCAATATCTTATGAATGGCCTATGTACATCGTGC
ATTAAA-TTGTTTGCCCCATGAATAACAAGCATGTACATAATA-TCATTTATCTTACATA
AGTACATTACATTATTGATCGTGCATACCCCATCC-AAGTCAAATCATTTCCAGTCAACA
CGCAT-ATCACAACCCATGTTCCACGAG-CTT
>Giz138
CACATAACACCATACCCACCTGACATGCAATATCTTATGAATGGCCTATGTACGTCGTGC
ATTAAG-TTGTTTGCCCCATGAATAACAAGCATGTACATAATA-TCATTTATCTTACATA
AGTACATTACATTATTGATCGTGCATACCCCATCC-AAGTCAAATCATTTCCAGTCAACA
CGCAT-ATCACAACCCATGTTCCACGAG-CTT
>Mirza
CACATAACACCATACCCACCTGACATGCAATATCTTATGAATGGCCTATGTACGTCGTGC
ATTAAA-TTGTTTGCCCCATGAATAACAAGCATGTACATAATA-TCATTTATCTTACATA
AGTACATTACATTATTGATCGTGCATACCCCATCC-AAGTCAAATCATTTCCAGTCAACA
CGCAT-ATCACAACCCATGTTCCACGAG-CTT
>Len106
CACATAACACCATACCCACCTGACATGCAATATCTTATGAATGGCCTATGTACGTCGTGC
ATTAAA-TTGTTTGCCCCATGAATAACAAGCATGTACATAATA-TCATTTATCTTACATA
AGTACATTACATTATTGATCGTGCATACCCCATCC-AAGTCAAATCATTTCCAGTCAACA
CGCAT-ATCACAACCCATGTTCCACGAG-CTT
>Vil140
CACATAACACCATACCCACCTGACATGCAATATCTTATGAATGGCCTATGTACGTCGTGC
ATTAAA-TTGTTTGCCCCATGAATAACAAGCATGTACATAATA-TCATTTATCTTACATA
AGTACATTACATTATTGATCGTGCATACCCCATCC-AAGTCAAATCATTTCCAGTCAACA
CGCAT-ATCACAACCCATGTTCCACGAG-CTT
>Csn142
CACATAACACCATACCCACCTGACATGCAATATCTTATGAATGGCCTATGTACGTCGTGC
ATTAAA-TTGTTTGCCCCATGAATAACAAGCATGTACATAATA-TCATTTATCTTACATA
AGTACATTACATTATTGATCGTGCATACCCCATCC-AAGTCAAATCATTTCCAGTCAACA
CGCAT-ATCACAACCCATGTTCCACGAG-CTT
>Kifli
CACATAACACCATACCCACCTGACATGCAATATCTTATGAATGGCCTATGTACGTCGTGC
ATTAAA-TTGTTTGCCCCATGAATAACAAGCATGTACATAATA-TCATTTATCTTACATA
AGTACATTACATTATTGATCGTGCATACCCCATCC-AAGTCAAATCATTTCCAGTCAACA
CGCAT-ATCACAACCCATGTTCCACGAG-CTT
>Lili
CACATAACACCATACCCACCTGACATGCAATATCTTATGAATGGCCTATGTACGTCGTGC
ATTAAA-TTGTTTGCCCCATGAATAACAAGCATGTACATAATA-TCATTTATCTTACATA
AGTACATTACATTATTGATCGTGCATACCCCATCC-AAGTCAAATCATTTCCAGTCAACA
CGCAT-ATCACAACCCATGTTCCACGAG-CTT
>Marika
CACATAACACCATACCCACCTGACATGCAATATCTTATGAATGGCCTATGTACGTCGTGC
ATTAAA-TTGTTTGCCCCATGAATAACAAGCATGTACATAATA-TCATTTATCTTACATA
AGTACATTACATTATTGATCGTGCATACCCCATCC-AAGTCAAATCATTTCCAGTCAACA
CGCAT-ATCACAACCCATGTTCCACGAG-CTT
>Mozdon
CACATAACACCATACCCACCTGACATGCAATATCTTATGAATGGCCTATGTACGTCGTGC
ATTAAA-TTGTTTGCCCCATGAATAACAAGCATGTACATAATA-TCATTTATCTTACATA
AGTACATTACATTATTGATCGTGCATACCCCATCC-AAGTCAAATCATTTCCAGTCAACA
CGCAT-ATCACAACCCATGTTCCACGAG-CTT
>Ludver
CACATAACACCATACCCACCTGACATGCAATATCTTATGAATGGCCTATGTACGTCGTGC
ATTAAA-TTGTTTGCCCCATGAATAACAAGCATGTACATAATA-TCATTTATCTTACATA
AGTACATTACATTATTGATCGTGCATACCCCATCC-AAGTCAAATCATTTCCAGTCAACA
CGCAT-ATCACAACCCATGTTCCACGAG-CTT
>Len27
CACATAACACCATACCCACCTGACATGCAATATCTTATGAATGGCCTATGTACGTCGTGC
ATTAAA-TTGTTTGCCCCATGAATAACAAGCATGTACATAATA-TCATTTATCTTACATA
AGTACATTACATTATTGATCGTGCATACCCCATCC-AAGTCAAATCATTTCCAGTCAACA
CGCAT-ATCACAACCCATGTTCCACGAG-CTT
>Lin6
CACATAACACCATACCCACCTGACATGCAATATCTTATGAATGGCCTATGTACGTCGTGC
ATTAAA-TTGTTTGCCCCATGAATAACAAGCATGTACATAATA-TCATTTATCTTACATA
AGTACATTACATTATTGATCGTGCATACCCCATCC-AAGTCAAATCATTTCCAGTCAACA
CGCAT-ATCACAACCCATGTTCCACGAG-CTT
>Man7
CACATAACACCATACCCACCTGACATGCAATATCTTATGAATGGCCTATGTACGTCGTGC
ATTAAA-TTGTTTGCCCCATGAATAACAAGCATGTACATAATA-TCATTTATCTTACATA
AGTACATTACATTATTGATCGTGCATACCCCATCC-AAGTCAAATCATTTCCAGTCAACA
CGCAT-ATCACAACCCATGTTCCACGAG-CTT
>Lin86
CACATAACACCATACCCACCTGACATGCAATATCTTATGAATGGCCTATGTACGTCGTGC
ATTAAA-TTGTTTGCCCCATGAATAACAAGCATGTACATAATA-TCATTTATCTTACATA
AGTACATTACATTATTGATCGTGCATACCCCATCC-AAGTCAAATCATTTCCAGTCAACA
CGCAT-ATCACAACCCATGTTCCACGAG-CTT
>Fecske
CACATAACACCATACCCACCTGACATGCAATATCTTATGAATGGCCTATGTACGTCGTGC
ATTAAA-TTGTTTGCCCCATGAATAACAAGCATGTACATAATA-TCATTTATCTTACATA
AGTACATTACATTATTGATCGTGCATACCCCATCC-AAGTCAAATCATTTCCAGTCAACA
CGCAT-ATCACAACCCATGTTCCACGAG-CTT
>Hovira
CACATAACACCATACCCACCTGACATGCAATATCTTATGAATGGCCTATGTACGTCGTGC
ATTAAA-TTGTTTGCCCCATGAATAACAAGCATGTACATAATA-TCATTTATCTTACATA
AGTACATTACATTATTGATCGTGCATACCCCATCC-AAGTCAAATCATTTCCAGTCAACA
CGCAT-ATCACAACCCATGTTCCACGAG-CTT
>Leanyk
CACATAACACCATACCCACCTGACATGCAATATCTTATGAATGGCCTATGTACGTCGTGC
ATTAAA-TTGTTTGCCCCATGAATAACAAGCATGTACATAATA-TCATTTATCTTACATA
AGTACATTACATTATTGATCGTGCATACCCCATCC-AAGTCAAATCATTTCCAGTCAACA
CGCAT-ATCACAACCCATGTTCCACGAG-CTT
>Gy_ngy
CACATAACACCATACCCACCTGACATGCAATATCTTATGAATGGCCTATGTACGTCGTGC
ATTAAA-TTGTTTGCCCCATGAATAACAAGCATGTACATAATA-TCATTTATCTTACATA
AGTACATTACATTATTGATCGTGCATACCCCATCC-AAGTCAAATCATTTCCAGTCAACA
CGCAT-ATCACAACCCATGTTCCACGAG-CTT
>Gracia
CACATAACACCATACCCACCTGACATGCAATATCTTATGAATGGCCTATGTACGTCGTGC
ATTAAA-TTGTTTGCCCCATGAATAACAAGCATGTACATAATA-TCATTTATCTTACATA
AGTACATTACATTATTGATCGTGCATACCCCATCC-AAGTCAAATCATTTCCAGTCAACA
CGCAT-ATCACAACCCATGTTCCACGAG-CTT
>Merced
CACATAACACCATACCCACCTGACATGCAATATCTTATGAATGGCCTATGTACGTCGTGC
ATTAAA-TTGTTTGCCCCATGAATAACAAGCATGTACATAATA-TCATTTATCTTACATA
AGTACATTACATTATTGATCGTGCATACCCCATCC-AAGTCAAATCATTTCCAGTCAACA
CGCAT-ATCACAACCCATGTTCCACGAG-CTT
>Mania
CACATAACACCATACCCACCTGACATGCAATATCTTATGAATGGCCTATGTACGTCGTGC
ATTAAA-TTGTTTGCCCCATGAATAACAAGCATGTACATAATA-TCATTTATCTTACATA
AGTACATTACATTATTGATCGTGCATACCCCATCC-AAGTCAAATCATTTCCAGTCAACA
CGCAT-ATCACAACCCATGTTCCACGAG-CTT
>Mimoza
CACATAACACCATACCCACCTGACATGCAATATCTTATGAATGGCCTATGTACGTCGTGC
ATTAAA-TTGTTTGCCCCATGAATAACAAGCATGTACATAATA-TCATTTATCTTACATA
AGTACATTACATTATTGATCGTGCATACCCCATCC-AAGTCAAATCATTTCCAGTCAACA
CGCAT-ATCACAACCCATGTTCCACGAG-CTT
>Kincs
CACATAACACCATACCCACCTGACATGCAATATCTTATGAATGGCCTATGTACGTCGTGC
ATTAAA-TTGTTTGCCCCATGAATAACAAGCATGTACATAATA-TCATTTATCTTACATA
AGTACATTATATTATTGATCGTGCATACCCCATCC-AAGTCAAATCATTTCCAGTCAACA
CGCAT-ATCACAACCCATGTTCCACGAG-CTT
>Kabala
CACATAACACCATACCCACCTGACATGCAATATCTTATGAATGGCCTATGTACGTCGTGC
ATTAAA-TTGTTTGCCCCATGAATAACAAGCATGTACATAATA-TCATTTATCTTACATA
AGTACATTATATTATTGATCGTGCATACCCCATCC-AAGTCAAATCATTTCCAGTCAACA
CGCAT-ATCACAACCCATGTTCCACGAG-CTT
>Utas
CACATAACACCATACCCACCTGACATGCAATATCTTATGAATGGCCTATGTACGTCGTGC
ATTAAA-TTGTTTGCCCCATGAATAACAAGCATGTACATAATA-TCATTTATCTTACATA
AGTACATTATATTATTGATCGTGCATACCCCATCC-AAGTCAAATCATTTCCAGTCAACA
CGCAT-ATCACAACCCATGTTCCACGAG-CTT
>Arvacs
CACATAACACCATACCCACCTGACATGCAATATCTTATGAATGGCCTATGTACGTCGTGC
ATTAAA-TTGTTTGCCCCATGAATAACAAGCATGTACATAATA-TCATTTATCTTACATA
AGTACATTATATTATTGATCGTGCATACCCCATCC-AAGTCAAATCATTTCCAGTCAACA
CGCAT-ATCACAACCCATGTTCCACGAG-CTT
>Abrand
CACATAACACCATACCCACCTGACATGCAATATCTTATGAATGGCCTATGTACGTCGTGC
ATTAAA-TTGTTTGCCCCATGAATAACAAGCATGTACATAATA-TCATTTATCTTACATA
AGTACATTATATTATTGATCGTGCATACCCCATCC-AAGTCAAATCATTTCCAGTCAACA
CGCAT-ATCACAACCCATGTTCCACGAG-CTT
>Csg270
CACATAACACCATACCCACCTGACATGCAATATCTTATGAATGGCCTATGTACGTCGTGC
ATTAAA-TTGTTTGCCCCATGAATAACAAGCATGTACATAATA-TCATTTATCTTACATA
AGTACATTATATTATTGATCGTGCATACCCCATCC-AAGTCAAATCATTTCCAGTCAACA
CGCAT-ATCACAACCCATGTTCCACGAG-CTT
>Robert
-ACATAACACCATACCCACCTGACATGCAATATCTTATGAATGGCCTATGTACATCGTGC
ATTAAA-TTGTTTGCCCCATGAATAATAAGCATGTACATAATA-TCATTTATCTTACATA
AGTACATTATATTATTGATCGTGCATACCCCATCC-AAGTCAAATCATTTCCAGTCAACA
CGCAT-ATCACAACCCATGTTCCACGAG-CTT
>Virag
-ACATAACACCATACCCACCTGACATGCAATATCTTATGAATGGCCTATGTACATCGTGC
ATTAAA-TTGTTTGCCCCATGAATAATAAGCATGTACATAATA-TCATTTATCTTACATA
AGTACATTATATTATTGATCGTGCATACCCCATCC-AAGTCAAATCATTTCCAGTCAACA
CGCAT-ATCACAACCCATGTTCCACGAG-CTT
>Edina
CACATAACACCATACCCACCTGACATGCAATATCTTATGAATGGCCTATGTACATCGTGC
ATTAAA-TTGCTTGCCCCATGAATAATAAGCATGTACATAATA-TCATTTATCTTACATA
AGTACATTATATTATTGATCGTGCATACCCCATCC-AAGTCAAATCATTTCCAGTCAACA
CGCAT-ATCACAACCCATGTTCCACGAG-CTT
>Bajos
CACATAACACCATACCCACCTGACATGCAATATCTTATGAATGGCCTATGTACATCGTGC
ATTAAA-TTGCTTGCCCCATGAATAATAAGCATGTACATAATA-TCATTTATCTTACATA
AGTACATTATATTATTGATCGTGCATACCCCATCC-AAGTCAAATCATTTCCAGTCAACA
CGCAT-ATCACAACCCATGTTCCACGAG-CTT
>Gizi
CACATAACACCATACCCACCTGACATGCAATATCTTATGAATGGCCTATGTACATCGTGC
ATTAAA-TTGCTTGCCCCATGAATAATAAGCATGTACATAATA-TCATTTATCTTACATA
AGTACATTATATTATTGATCGTGCATACCCCATCC-AAGTCAAATCATTTCCAGTCAACA
CGCAT-ATCACAACCCATGTTCCACGAG-CTT
>Holl186
CACATAACACCATACCCACCTGACATGCAATATCTTATGAATGGCCTATGTACATCGTGC
ATTAAA-TTGCTTGCCCCATGAATAATAAGCATGTACATAATA-TCATTTATCTTACATA
AGTACATTATATTATTGATCGTGCATACCCCATCC-AAGTCAAATCATTTCCAGTCAACA
CGCAT-ATCACAACCCATGTTCCACGAG-CTT
>Rum
CACATAACACCATACCCACCTGACATGCAATATCTTATGAATGGCCTATGTACATCGTGC
ATTAAA-TTGCTTGCCCCATGAATAATAAGCATGTACATAATA-TCATTTATCTTACATA
AGTACATTATATTATTGATCGTGCATACCCCATCC-AAGTCAAATCATTTCCAGTCAACA
CGCAT-ATCACAACCCATGTTCCACGAG-CTT
>Baba
CACATAACACCATACCCACCTGACATGCAATATCTTATGAATGGCCTATGTACATCGTGC
ATTAAA-TTGCTTGCCCCATGAATAATAAGCATGTACATAATA-TCATTTATCTTACATA
AGTACATTATATTATTGATCGTGCATACCCCATCC-AAGTCAAATCATTTCCAGTCAACA
CGCAT-ATCACAACCCATGTTCCACGAG-CTT
>Ella
CACATAACACCATACCCACCTGACATGCAATATCTTATGAATGGCCTATGTACATCGTGC
ATTAAA-TTGCTTGCCCCATGAATAATAAGCATGTACATAATA-TCATTTATCTTACATA
AGTACATTATATTATTGATCGTGCATACCCCATCC-AAGTCAAATCATTTCCAGTCAACA
CGCAT-ATCACAACCCATGTTCCACGAG-CTT
>Roz257
CACATAACACCATACCCACCTGACATGCAATATCTTATGAATGGCCTATGTACATCGTGC
ATTAAA-TTGCTTGCCCCATGAATAATAAGCATGTACATAATA-TCATTTATCTTACATA
AGTACATTATATTATTGATCGTGCATACCCCATCC-AAGTCAAATCATTTCCAGTCAACA
CGCAT-ATCACAACCCATGTTCCACGAG-CTT
>Dorci
CACATAACACCATACCCACCTGACATGCAATATCTTATGAATGGCCTATGTACATCGTGC
ATTAAA-TTGCTTGCCCCATGAATAATAAGCATGTACATAATA-TCATTTATCTTACATA
AGTACATTATATTATTGATCGTGCATACCCCATCC-AAGTCAAATCATTTCCAGTCAACA
CGCAT-ATCACAACCCATGTTCCACGAG-CTT
>Eszmer
CACATAACACCATACCCACCTGACATGCAATATCTTATGAATGGCCTATGTACATCGTGC
ATTAAA-TTGCTTGCCCCATGAATAATAAGCATGTACATAATA-TCATTTATCTTACATA
AGTACATTATATTATTGATCGTGCATACCCCATCC-AAGTCAAATCATTTCCAGTCAACA
CGCAT-ATCACAACCCATGTTCCACGAG-CTT
>Csi110
CACATAACACCATACCCACCTGACATGCAATATCTTATGAATGGCCTATGTACATCGTGC
ATTAAA-TTGCTTGCCCCATGAATAATAAGCATGTACATAATA-TCATTTATCTTACATA
AGTACATTATATTATTGATCGTGCATACCCCATCC-AAGTCAAATCATTTCCAGTCAACA
CGCAT-ATCACAACCCATGTTCCACGAG-CTT
>Juci
CACATAACACCATACCCACCTGACATGCAATATCTTATGAATGGCCTATGTACATCGTGC
ATTAAA-TTGCTTGCCCCATGAATAATAAGCATGTACATAATA-TCATTTATCTTACATA
AGTACATTATATTATTGATCGTGCATACCCCATCC-AAGTCAAATCATTTCCAGTCAACA
CGCAT-ATCACAACCCATGTTCCACGAG-CTT
>Rozsa
CACATAACACCATACCCACCTGACATGCAATATCTTATGAATGGCCTATGTACATCGTGC
ATTAAA-TTGCTTGCCCCATGAATAATAAGCATGTACATAATA-TCATTTATCTTACATA
AGTACATTATATTATTGATCGTGCATACCCCATCC-AAGTCAAATCATTTCCAGTCAACA
CGCAT-ATCACAACCCATGTTCCACGAG-CTT
>Janka
CACATAACACCATACCCACCTGACATGCAATATCTTATGAATGGCCTATGTACATCGTGC
ATTAAA-TTGCTTGCCCCATGAATAATAAGCATGTACATAATA-TCATTTATCTTACATA
AGTACATTATATTATTGATCGTGCATACCCCATCC-AAGTCAAATCATTTCCAGTCAACA
CGCAT-ATCACAACCCATGTTCCACGAG-CTT
>Reka
CACATAACACCATACCCACCTGACATGCAATATCTTATGAATGGCCTATGTACATCGTGC
ATTAAA-TTGCTTGCCCCATGAATAATAAGCATGTACATAATA-TCATTTATCTTACATA
AGTACATTATATTATTGATCGTGCATACCCCATCC-AAGTCAAATCATTTCCAGTCAACA
CGCAT-ATCACAACCCATGTTCCACGAG-CTT
>Sors
CACATAACACCATACCCACCTGACATGCAATATCTTATGAATGGCCTATGTACGTCGTGC
ATTAGA-TTGTTTGCCCCATGAATAATAAGCATGTACATAATA-TCATTTATCTTACATA
AGTACATTATATTATTGATCGTGCATACCCCATCC-AAGTCAAATCATTTCCAGTCAACA
CGCAT-ATCACAACCCATGTTCCACGAG-CCT
>Csg195
CACATAACACCATACCCACCTGACATGCAATATCTTATGAATGGCCTATGTACATCGTGC
ATTAAA-TTGTTTGCCCCATGAATAATAAGCATGTACATAATA-TCATTTATCTTACATA
AGTACATTATATTATTGATCGTGCATACCCCATCC-AAGTCAAATCATTTCCAGTCAACA
CGCAT-ATCACAACCCATGTTCCACGAG-CCT
>Cudar
CACATAACACCATACCCACCTGACATGCAATATCTTATGAATGGCCTATGTACATCGTGC
ATTAAA-TTGTTTGCCCCATGAATAATAAGCATGTACATAATA-TCATTTATCTTACATA
AGTACATTATATTATTGATCGTGCATACCCCATCC-AAGTCAAATCATTTCCAGTCAACA
CGCAT-ATCACAACCCATGTTCCACGAG-CCT
>Csilla
CACATAACACCATACCCACCTGACATGCAATATCTTATGAATGGCCTATGTACATCGTGC
ATTAAA-TTGTTTGCCCCATGAATAATAAGCATGTACATAATA-TCATTTATCTTACATA
AGTACATTATATTATTGATCGTGCATACCCCATCC-AAGTCAAATCATTTCCAGTCAACA
CGCAT-ATCACAACCCATGTTCCACGAG-CCT
>Bebi
CACATAACACCATACCCACCTGACATGCAATATCTTATGAATGGCCTATGTACATCGTGC
ATTAAA-TTGTTTGCCCCATGAATAATAAGCATGTACATAATA-TCATTTATCTTACATA
AGTACATTATATTATTGATCGTGCATACCCCATCC-AAGTCAAATCATTTCCAGTCAACA
CGCAT-ATCACAACCCATGTTCCACGAG-CCT
>Andi
CACATAACACCATACCCACCTGACATGCAATATCTTATGAATGGCCTATGTACATCGTGC
ATTAAA-TTGTTTGCCCCATGAATAATAAGCATGTACATAATA-TCATTTATCTTACATA
AGTACATTATATTATTGATCGTGCATACCCCATCC-AAGTCAAATCATTTCCAGTCAACA
CGCAT-ATCACAACCCATGTTCCACGAG-CCT
>Csinos
CACATAACACCATACCCACCTGACATGCAATATCTTATGAATGGCCTATGTACGTCGTGC
ATTAAA-TTGTTTGCCCCATGAATAATAAGCATGTACATAATA-TCATTTATCTTACATA
AGTACATTATATTATTGATCGTGCATACCCCATCC-AAGTCAAATCATTTCCAGTCAACA
CGCAT-ATCACAACCCATGTTCCACGAG-CCT
>Manci
CACATAACACCATACCCACCTGACATGCAATATCTTATGAATGGCCTATGTACGTCGTGC
ATTAAA-TTGTTTGCCCCATGAATAATAAGCATGTACATAATA-TCATTTATCTTACATA
AGTACATTATATTATTGATCGTGCATACCCCATCC-AAGTCAAATCATTTCCAGTCAACA
CGCAT-ATCACAACCCATGTTCCACGAG-CCT
>Vercse
CACATAACACCATACCCACCTGACATGCAATATCTTATGAATGGCCTATGTACGTCGTGC
ATTAAA-TTGTTTGCCCCATGAATAATAAGCATGTACATAATA-TCATTTATCTTACATA
GGTACATTATATTATTGATCGTGCATACCCCATCC-AAGTCAAATCATTTCCAGTCAACA
CGCAT-ATCACAACCCATGTTCCACGAG-CTT
>Csn242
CACATAACACCATACCCACCTGACATGCAATATCTTATGAATGGCCTATGTACGTCGTGC
ATTAAA-TTGTTTGCCCCATGAATAATAAGCATGTACATAATA-TCATTTATCTTACATA
GGTACATTATATTATTGATCGTGCATACCCCATCC-AAGTCAAATCATTTCCAGTCAACA
CGCAT-ATCACAACCCATGTTCCACGAG-CTT
>B_be
CACATAACACCATACCCACCTGACATGCAATATCTTATGAATGGCCTATGTACGTCGTGC
ATTAAA-TTGTCTGCCCCATGAATAATAAGCATGTACATAATA-TCATTTATCTTACATA
AGTACATTATATTATTGATCGTGCATACCCCATCC-AAGTCAAATCATTTCCAGTCAACA
CGCAT-ATCACAACCCATGTTCCACGAG-CTT
>Rozsaf
CACATAACACCATACCCACCTGACATGCAATATCTTATGAATGGCCTATGTACGTCGTGC
ATTAAA-TTGTTTGCCCCATGAATAATAAGCATGTACATAATA-TCATTTATCTTACATA
AGTACATTATATTATTGATCGTGCATACCCCATCC-AAGTCAAATCATTTCCAGTCAACA
CGCAT-ATCACAGCCCATGTTCCACGAG-CTT
>Merci
CACATAACACCATACCCACCTGACATGCAATATCTTATGAATGGCCTATGTACGTCGTGC
ATTAAA-TTGTCTGCCCCATGAATAATAAGCATGTACATAATA-TCATTTATCTTACATA
GGTACATTATATTATTGATCGTGCATACCCCATCC-AAGTCAAATCATTTCCAGTCAACA
CGCAT-ATCACAGCCCATGTTCCACGAG-CTT
>Vir45
CACATAACACCATACCCACCTGACATGCAATATCTTATGAATGGCCTATGTACGTCGTGC
ATTAAA-TTGTCTGCCCCATGAATAATAAGCATGTACATAATA-TCATTTATCTTACATA
GGTACATTATATTATTGATCGTGCATACCCCATCC-AAGTCAAATCATTTCCAGTCAACA
CGCAT-ATCACAGCCCATGTTCCACGAG-CTT
>Ursula
CACATAACACCATACCCACCTGACATGCAATATCTTATGAATGGCCTATGTACGTCGTGC
ATTAAA-TTGTCTGCCCCATGAATAATAAGCATGTACATAATA-TCATTTATCTTACATA
GGTACATTATATTATTGATCGTGCATACCCCATCC-AAGTCAAATCATTTCCAGTCAACA
CGCAT-ATCACAGCCCATGTTCCACGAG-CTT
>Ultra
CACATAACACCATACCCACCTGACATGCAATATCTTATGAATGGCCTATGTACGTCGTGC
ATTAAA-TTGTCTGCCCCATGAATAATAAGCATGTACATAATA-TCATTTATCTTACATA
GGTACATTATATTATTGATCGTGCATACCCCATCC-AAGTCAAATCATTTCCAGTCAACA
CGCAT-ATCACAGCCCATGTTCCACGAG-CTT
>Utazo
CACATAACACCATACCCACCTGACATGCAATATCTTATGAATGGCCTATGTACGTCGTGC
ATTAAA-TTGTCTGCCCCATGAATAATAAGCATGTACATAATA-TCATTTATCTTACATA
GGTACATTATATTATTGATCGTGCATACCCCATCC-AAGTCAAATCATTTCCAGTCAACA
CGCAT-ATCACAGCCCATGTTCCACGAG-CTT
>Linda
CACATAACACCATACCCACCTGACATGCAATATCTTATGAATGGCCTATGTACGTCGTGC
ATTAAA-TTGTCTGCCCCATGAATAATAAGCATGTACATAATA-TCATTTATCTTACATA
GGTACATTATATTATTGATCGTGCATACCCCATCC-AAGTCAAATCATTTCCAGTCAACA
CGCAT-ATCACAGCCCATGTTCCACGAG-CTT
>UboN14
CACATAACACCATACCCACCTGACATGCAATATCTTATGAATGGCCTATGTACGTCGTGC
ATTAAA-TTGTCTGCCCCATGAATAATAAGCATGTACATAATA-TCATTTATCTTACATA
GGTACATTATATTATTGATCGTGCATACCCCATCC-AAGTCAAATCATTTCCAGTCAACA
CGCAT-ATCACAGCCCATGTTCCACGAG-CTT
>Szelit
CACATAACACCATACCCACCTGACATGCAATATCTTATGAATGGCCTATGTACGTCGTGC
ATTAAA-TTGTCTGCCCCATGAATAATAAGCATGTACATAATA-TCATTTATCTTACATA
GGTACATTATATTATTGATCGTGCATACCCCATCC-AAGTCAAATCATTTCCAGTCAACA
CGCAT-ATCACAGCCCATGTTCCACGAG-CTT
>Almos
CACATAACACCATACCCACCTGACATGCAATATCTTATGAATGGCCTATGTACGTCGTGC
ATTAAA-TTGTCTGCCCCATGAATAATAAGCATGTACATAATA-TCATTTATCTTACATA
AGTACATTATATTATTGATCGTGCATACCCCATCC-AAGTCAAATCATTTCCAGTCAACA
CGCAT-ATCACAGCCCATGTTCCACGAG-CTT
>Ludmil
CACATAACACCATACCCACCTGACATGCAATATCTTATGAATGGCCTATGTACGTCGTGC
ATTAAA-TTGTCTGCCCCATGAATAATAAGCATGTACATAATA-TCATTTATCTTACATA
AGTACATTATATTATTGATCGTGCATACCCCATCC-AAGTCAAATCATTTCCAGTCAACA
CGCAT-ATCACAGCCCATGTTCCACGAG-CTT
>Izabel
CACATAACACCATACCCACCTGACATGCAATATCTTATGAATGGCCTATGTACGTCGTGC
ATTAAA-TTGTCTGCCCCATGAATAATAAGCATGTACATAATA-TCATTTATCTTACATA
AGTACATTATATTATTGATCGTGCATACCCCATCC-AAGTCAAATCATTTCCAGTCAACA
CGCAT-ATCACAGCCCATGTTCCACGAG-CTT
>T_n250
CACATAACACCATACCCACCTGACATGCAATATCTTATGAATGGCCTATGTACGTCGTGC
ATTAAA-TTGTCTGCCCCATGAATAATAAGCATGTACATAATA-TCATTTATCTTACATA
AGTACATTATATTATTGATCGTGCATACCCCATCC-AAGTCAAATCATTTCCAGTCAACA
CGCAT-ATCACAGCCCATGTTCCACGAG-CTT
>Laur32
CACATAACACCATACCCACCTGACATGCAATATCTTATGAATGGCCTATGTACGTCGTGC
ATTAAA-TTGTCTGCCCCATGAATAATAAGCATGTACATAATA-TCATTTATCTTACATA
AGTACATTATATTATTGATCGTGCATACCCCATCC-AAGTCAAATCATTTCCAGTCAACA
CGCAT-ATCACAGCCCATGTTCCACGAG-CTT
>Agota
CACATAACACCATACCCACCTGACATGCAATATCTTATGAATGGCCTATGTACGTCGTGC
ATTAAA-TTGTCTGCCCCATGAATAATAAGCATGTACATAATA-TCATTTATCTTACATA
AGTACATTATATTATTGATCGTGCATACCCCATCC-AAGTCAAATCATTTCCAGTCAACA
CGCAT-ATCACAGCCCATGTTCCACGAG-CTT
>Almodo
CACATAACACCATACCCACCTGACATGCAATATCTTATGAATGGCCTATGTACGTCGTGC
ATTAAA-TTGTCTGCCCCATGAATAATAAGCATGTACATAATA-TCATTTATCTTACATA
AGTACATTATATTATTGATCGTGCATACCCCATCC-AAGTCAAATCATTTCCAGTCAACA
CGCAT-ATCACAGCCCATGTTCCACGAG-CTT
>Nora
CACATAACACCATACCCACCTGACATGCAATATCTTATGAATGGCCTATGTACGTCGTGC
ATTAAA-TTGTCTGCCCCATGAATAATAAGCATGTACATAATA-TCATTTATCTTACATA
AGTACATTATATTATTGATCGTGCATACCCCATCC-AAGTCAAATCATTTCCAGTCAACA
CGCAT-ATCACAGCCCATGTTCCACGAG-CTT
>Kacer
CACATAACACCATACCCACCTGACATGCAATATCTTATGAATGGCCTATGTACGTCGTGC
ATTAAA-TTGTCTGCCCCATGAATAATAAGCATGTACATAATA-TCATTTATCTTACATA
AGTACATTATATTATTGATCGTGCATACCCCATCC-AAGTCAAATCATTTCCAGTCAACA
CGCAT-ATCACAGCCCATGTTCCACGAG-CTT
